# Supplementary material for: An extended and generalized framework for the calculation of metabolic intervention strategies based on minimal cut sets
Source: PLoS Comput Biol. 2020 Jul 27;16(7):e1008110. doi: 10.1371/journal.pcbi.1008110 (PMC7410339; doi:10.1371/journal.pcbi.1008110)
Supplement: S1 Table — (XLSX) [file pcbi.1008110.s001.xlsx]

## Sheet: S1 Table
Scenario 1: Growth-coupled 2,3-BDO synthesis in E. coli
MCS computation setup:		Model:	iML1515		Target 1:	Y_(23BDO⁄Glc) ≤ 0.3* Y_(23BDO⁄Glc, max)		Desired 1:	μ≥0.05 h-1
Ranking:
2,3-BDO iML1515	reaction KOs	gene interventions	associated gMCS	equivalence_class	P1_sum_intv_costs	P2_max_growth	P3_min_Y_at_max_growth	P4_min_Y	P5_anaerobic	P7_num_accessible_metabolites	P8_optMDF	P9_overlap_Score	P10_feas_core	num_gen_intvs_core	rBM_max_core	Ymin_rBM_max_core	S1	S2	S3	S4	S5	S6	S7	S8	S9	S10	Total	is_representative	rank
Reference_1		NaN		1	0	0.877	0	0	FALSE	763	27.1595	0	1	0	0.877	0	0	0	0	0	0	0	0	0	0	0	0	FALSE	0
MCS_001	-PFK_3( 9,c) -ALCD2x( 110,c) -ALCD19( 313,c) -PFK_2( 316) -GALt2pp( 826) -GLCt2pp(1411,c) -PFK(1572,c) -EX_o2_e(1583,c) -LDH_D(1751,c)	-EX_o2_e, -adhE(c), -adhP(c), -galP(c), -ldhA(c), -pfkA(c), -pfkB(c)	798	2	7	0.071	0.419	0.229	TRUE	737	12.5845	112.333	0	6	NaN	NaN	0	0.278	0.04	0.04	1	0.53869	0.68421	1	0.614	0	4.195	TRUE	115
MCS_002	-PFK_3( 9,c) -ALCD2x( 110,c) -ALCD19( 313,c) -PFK_2( 316) -ACt2rpp( 835,c) -PFK(1572,c) -EX_o2_e(1583,c) -LDH_D(1751,c)	-EX_o2_e, -adhE(c), -adhP(c), -ldhA(c), -pfkA(c), -pfkB(c), -satP(c)	797	3	7	0.06	0.424	0.235	TRUE	737	12.5845	112.333	0	6	NaN	NaN	0	0.132	0.062	0.068	1	0.39583	0.68421	1	0.614	0	3.956	TRUE	131
MCS_003	-PFK_3( 9,c) -ALCD2x( 110,c) -ALCD19( 313,c) -PFK_2( 316) -PFK(1572,c) -EX_o2_e(1583,c) -LDH_D(1751,c) -NADH16pp(2223,c) -NADH18pp(2224,c) -NADH17pp(2278,c)	-EX_o2_e, -adhE(c), -adhP(c), -ldhA(c), -nuoA(c), -pfkA(c), -pfkB(c)	784, 785, 786, 787, 788, 789, 790, 791, 792, 793, 794, 795, 796	4	7	0.075	0.418	0.226	TRUE	737	12.5845	112.333	0	6	NaN	NaN	0	0.325	0.035	0.028	1	0.45833	0.68421	1	0.614	0	4.145	TRUE	121
MCS_004	-PFK_3( 9,c) -GLYCL( 293,c) -PFK_2( 316) -AKGDH( 533,c) -ACt2rpp( 835,c) -ATPS4rpp( 845,c) -PDH(1508,c) -PFK(1572,c) -EX_o2_e(1583,c) -LDH_D(1751,c)	-EX_o2_e, -atpA(c), -ldhA(c), -lpd(c), -pfkA(c), -pfkB(c), -satP(c)	1919, 1920, 1921, 1922, 1923, 1924, 1925, 1926	5	7	0.057	0.435	0.229	TRUE	738	8.4754	131.5	0	6	NaN	NaN	0	0.09	0.109	0.041	1	0.97321	0.65789	0.276	1	0	4.147	TRUE	120
MCS_005	-PFK_3( 9,c) -PFK_2( 316) -ACt2rpp( 835,c) -ATPS4rpp( 845,c) -PDH(1508,c) -PFK(1572,c) -EX_o2_e(1583,c) -LDH_D(1751,c)	-EX_o2_e, -aceE(c), -atpA(c), -ldhA(c), -pfkA(c), -pfkB(c), -satP(c)	1927, 1928, 1929, 1930, 1931, 1932, 1933, 1934, 1935, 1936, 1937, 1938, 1939, 1940, 1941, 1942	6	7	0.057	0.435	0.229	TRUE	738	8.4754	99.429	0	6	NaN	NaN	0	0.09	0.109	0.041	1	0.97321	0.65789	0.276	0.354	0	3.501	TRUE	164
MCS_006	-ACALD( 61,c) -FRD2( 139,c) -FRD3( 140,c) -GLYAT( 407,c) -ACt2rpp( 835,c) -EX_o2_e(1583,c) -LDH_D(1751,c)	-EX_o2_e, -adhE(c), -frdA(c), -kbl(c), -ldhA(c), -mhpF(c), -satP(c)	2444, 2445, 2446, 2447	7	7	0.054	0.639	0.446	TRUE	737	12.5845	99.429	0	6	NaN	NaN	0	0.046	1	1	1	0.7619	0.68421	1	0.354	0	5.846	TRUE	3
MCS_007	-ACALD( 61,c) -FRD2( 139,c) -FRD3( 140,c) -ACt2rpp( 835,c) -EX_o2_e(1583,c) -ATHRDHr(1594,c) -LSERDHr(1595) -DSERDHr(1596) -LDH_D(1751,c)	-EX_o2_e, -adhE(c), -frdA(c), -ldhA(c), -mhpF(c), -satP(c), -ydfG(c)	2427, 2428, 2429, 2430	8	7	0.054	0.639	0.446	TRUE	734	12.5845	99.429	0	6	NaN	NaN	0	0.046	1	1	1	0.7619	0.76316	1	0.354	0	5.925	TRUE	2
MCS_008	-ACALD( 61,c) -MDH( 196,c) -GLYAT( 407,c) -ACt2rpp( 835,c) -EX_o2_e(1583,c) -LDH_D(1751,c)	-EX_o2_e, -adhE(c), -kbl(c), -ldhA(c), -mdh(c), -mhpF(c), -satP(c)	2590	9	7	0.054	0.637	0.22	TRUE	738	12.5845	99.429	0	6	NaN	NaN	0	0.048	0.989	0.004	1	0.61905	0.65789	1	0.354	0	4.672	TRUE	43
MCS_009	-ACALD( 61,c) -MDH( 196,c) -ACt2rpp( 835,c) -EX_o2_e(1583,c) -ATHRDHr(1594,c) -LSERDHr(1595) -DSERDHr(1596) -LDH_D(1751,c)	-EX_o2_e, -adhE(c), -ldhA(c), -mdh(c), -mhpF(c), -satP(c), -ydfG(c)	2589	10	7	0.054	0.637	0.22	TRUE	735	12.5845	99.429	0	6	NaN	NaN	0	0.048	0.989	0.004	1	0.61905	0.73684	1	0.354	0	4.751	TRUE	28
MCS_010	-ACALD( 61,c) -GLYAT( 407,c) -ACt2rpp( 835,c) -EX_o2_e(1583,c) -LDH_D(1751,c) -NADH16pp(2223,c) -NADH18pp(2224,c) -NADH17pp(2278,c)	-EX_o2_e, -adhE(c), -kbl(c), -ldhA(c), -mhpF(c), -nuoA(c), -satP(c)	2448, 2449, 2450, 2451, 2452, 2453, 2454, 2455, 2456, 2457, 2458, 2459, 2460	11	7	0.054	0.639	0.322	TRUE	738	12.5845	99.429	0	6	NaN	NaN	0	0.046	0.999	0.454	1	0.76488	0.65789	1	0.354	0	5.276	TRUE	5
MCS_011	-ACALD( 61,c) -ACt2rpp( 835,c) -EX_o2_e(1583,c) -ATHRDHr(1594,c) -LSERDHr(1595) -DSERDHr(1596) -LDH_D(1751,c) -NADH16pp(2223,c) -NADH18pp(2224,c) -NADH17pp(2278,c)	-EX_o2_e, -adhE(c), -ldhA(c), -mhpF(c), -nuoA(c), -satP(c), -ydfG(c)	2431, 2432, 2433, 2434, 2435, 2436, 2437, 2438, 2439, 2440, 2441, 2442, 2443	12	7	0.054	0.639	0.322	TRUE	735	12.5845	99.429	0	6	NaN	NaN	0	0.046	0.999	0.454	1	0.76488	0.73684	1	0.354	0	5.355	TRUE	4
MCS_012	-PPM( 71,c) -PGL( 105,c) -GLYCL( 293,c) -AKGDH( 533,c) -PPM2( 654,c) -FORtppi(1000,c) -FORt2pp(1476) -PDH(1508,c) -EX_o2_e(1583,c) -LDH_D(1751,c)	-EX_o2_e, -deoB(c), -focA(c), -focB(c), -ldhA(c), -lpd(c), -pgl(c)	612	13	7	0.072	0.437	0.296	TRUE	732	12.102	99.429	0	6	NaN	NaN	0	0.294	0.118	0.339	1	0.97024	0.81579	0.915	0.354	0	4.806	FALSE	0
MCS_013	-PPM( 71,c) -PGL( 105,c) -PPM2( 654,c) -FORtppi(1000,c) -FORt2pp(1476) -PDH(1508,c) -EX_o2_e(1583,c) -LDH_D(1751,c)	-EX_o2_e, -aceE(c), -deoB(c), -focA(c), -focB(c), -ldhA(c), -pgl(c)	663, 664	14	7	0.072	0.437	0.279	TRUE	732	12.102	99.429	0	6	NaN	NaN	0	0.294	0.118	0.261	1	0.97024	0.81579	0.915	0.354	0	4.728	FALSE	0
MCS_014	-PPM( 71,c) -RPE( 106,c) -GLYCL( 293,c) -AKGDH( 533,c) -PPM2( 654,c) -FORtppi(1000,c) -FORt2pp(1476) -PDH(1508,c) -EX_o2_e(1583,c) -LDH_D(1751,c)	-EX_o2_e, -deoB(c), -focA(c), -focB(c), -ldhA(c), -lpd(c), -rpe(c)	708	15	7	0.072	0.433	0.296	TRUE	737	12.102	99.429	0	6	NaN	NaN	0	0.291	0.099	0.339	1	0.97024	0.68421	0.915	0.354	0	4.653	TRUE	44
MCS_015	-PPM( 71,c) -RPE( 106,c) -PPM2( 654,c) -FORtppi(1000,c) -FORt2pp(1476) -PDH(1508,c) -EX_o2_e(1583,c) -LDH_D(1751,c)	-EX_o2_e, -aceE(c), -deoB(c), -focA(c), -focB(c), -ldhA(c), -rpe(c)	710, 711	16	7	0.072	0.433	0.277	TRUE	737	12.102	99.286	0	6	NaN	NaN	0	0.291	0.099	0.252	1	0.97024	0.68421	0.915	0.351	0	4.563	TRUE	71
MCS_016	-PPM( 71,c) -PFL( 138,c) -POX( 141,c) -GLYCL( 293,c) -AKGDH( 533,c) -PPM2( 654,c) -ATPS4rpp( 845,c) -PDH(1508,c) -OBTFL(1605) -LDH_D(1751,c)	-atpA(c), -deoB(c), -ldhA(c), -lpd(c), -pflA(c), -pflC(c), -poxB(c)	1535, 1536, 1537, 1538, 1539, 1540, 1541, 1542, 1543, 1544, 1545, 1546, 1547, 1548, 1549, 1550	17	7	0.104	0.618	0.229	FALSE	762	12.5845	99.286	0	7	NaN	NaN	0	0.719	0.91	0.041	0	0.99405	0.026316	1	0.351	0	4.041	TRUE	127
MCS_017	-PPM( 71,c) -PFL( 138,c) -POX( 141,c) -PPM2( 654,c) -ATPS4rpp( 845,c) -PDH(1508,c) -OBTFL(1605) -LDH_D(1751,c)	-aceE(c), -atpA(c), -deoB(c), -ldhA(c), -pflA(c), -pflC(c), -poxB(c)	1599, 1600, 1601, 1602, 1603, 1604, 1605, 1606, 1607, 1608, 1609, 1610, 1611, 1612, 1613, 1614, 1615, 1616, 1617, 1618, 1619, 1620, 1621, 1622, 1623, 1624, 1625, 1626, 1627, 1628, 1629, 1630	18	7	0.117	0.614	0.229	FALSE	762	12.5845	99.286	0	7	NaN	NaN	0	0.888	0.892	0.041	0	0.9881	0.026316	1	0.351	0	4.186	TRUE	116
MCS_018	-PPM( 71,c) -PFL( 138,c) -PPM2( 654,c) -L_LACt2rpp(1246) -GLYCLTt2rpp(1489) -PDH(1508,c) -EX_o2_e(1583,c) -OBTFL(1605) -D_LACt2pp(1871,c)	-EX_o2_e, -aceE(c), -deoB(c), -glcA(c), -lldP(c), -pflA(c), -pflC(c)	58, 59, 60, 61	19	7	0.068	0.436	0.221	TRUE	737	12.102	98.286	0	6	NaN	NaN	0	0.241	0.114	0.006	1	0.74405	0.68421	0.915	0.331	0	4.035	TRUE	128
MCS_019	-PPM( 71,c) -PFL( 138,c) -PPM2( 654,c) -PDH(1508,c) -EX_o2_e(1583,c) -OBTFL(1605) -LDH_D(1751,c)	-EX_o2_e, -aceE(c), -deoB(c), -ldhA(c), -pflA(c), -pflC(c)	728, 729, 730, 731, 740, 741, 742, 743	20	6	0.068	0.436	0.221	TRUE	737	12.102	98.286	0	5	NaN	NaN	0.5	0.241	0.114	0.006	1	0.74702	0.68421	0.915	0.331	0	4.538	TRUE	81
MCS_020	-PPM( 71,c) -POX( 141,c) -GLYCL( 293,c) -AKGDH( 533,c) -PPM2( 654,c) -ATPS4rpp( 845,c) -FORtppi(1000,c) -FORt2pp(1476) -PDH(1508,c) -LDH_D(1751,c)	-atpA(c), -deoB(c), -focA(c), -focB(c), -ldhA(c), -lpd(c), -poxB(c)	807, 808, 809, 810, 811, 812, 813, 814	21	7	0.122	0.614	0.229	FALSE	762	12.5845	98.286	0	7	NaN	NaN	0	0.95	0.89	0.041	0	0.96429	0.026316	1	0.331	0	4.202	TRUE	113
MCS_021	-PPM( 71,c) -POX( 141,c) -PPM2( 654,c) -ATPS4rpp( 845,c) -FORtppi(1000,c) -FORt2pp(1476) -PDH(1508,c) -LDH_D(1751,c)	-aceE(c), -atpA(c), -deoB(c), -focA(c), -focB(c), -ldhA(c), -poxB(c)	1023, 1024, 1025, 1026, 1027, 1028, 1029, 1030, 1031, 1032, 1033, 1034, 1035, 1036, 1037, 1038	22	7	0.122	0.614	0.229	FALSE	762	12.5845	98.286	0	7	NaN	NaN	0	0.95	0.89	0.041	0	0.96429	0.026316	1	0.331	0	4.202	TRUE	114
MCS_022	-PPM( 71,c) -GHMT2r( 254,c) -GLYCL( 293,c) -AKGDH( 533,c) -PPM2( 654,c) -FORtppi(1000,c) -FORt2pp(1476) -PDH(1508,c) -EX_o2_e(1583,c) -LDH_D(1751,c) -THFAT(2480)	-EX_o2_e, -deoB(c), -focA(c), -focB(c), -glyA(c), -ldhA(c), -lpd(c)	584	23	7	0.068	0.433	0.228	TRUE	736	12.102	98.286	0	6	NaN	NaN	0	0.236	0.099	0.038	1	0.75298	0.71053	0.915	0.331	0	4.083	TRUE	126
MCS_023	-PPM( 71,c) -GHMT2r( 254,c) -PPM2( 654,c) -FORtppi(1000,c) -FORt2pp(1476) -PDH(1508,c) -EX_o2_e(1583,c) -LDH_D(1751,c) -THFAT(2480)	-EX_o2_e, -aceE(c), -deoB(c), -focA(c), -focB(c), -glyA(c), -ldhA(c)	645, 646	24	7	0.068	0.433	0.228	TRUE	736	12.102	98.286	0	6	NaN	NaN	0	0.236	0.099	0.038	1	0.75298	0.71053	0.915	0.331	0	4.083	TRUE	125
MCS_024	-PPM( 71,c) -GLYCL( 293,c) -DHAPT( 461,c) -AKGDH( 533,c) -PPM2( 654,c) -SUCptspp( 739) -TREptspp( 768) -ACGAptspp( 789) -ACMANAptspp( 790) -ASCBptspp( 807) -SBTptspp( 830) -FRUptspp( 883) -FORtppi(1000,c) -MANGLYCptspp(1255) -MNLptspp(1264) -GALTptspp(1406) -GLCptspp(1409,c) -ACMUMptspp(1413) -FORt2pp(1476) -PDH(1508,c) -MANptspp(1515) -CELBpts(1545) -MALTptspp(1547) -FRUpts2pp(1568) -EX_o2_e(158…	-EX_o2_e, -deoB(c), -focA(c), -focB(c), -ldhA(c), -lpd(c), -ptsH(c)	587, 588	25	7	0.05	0.438	0.235	TRUE	737	8.0138	98.286	0	6	NaN	NaN	0	0	0.124	0.07	1	0.95536	0.68421	0.194	0.331	0	3.359	TRUE	172
MCS_025	-PPM( 71,c) -GLYCL( 293,c) -AKGDH( 533,c) -GND( 578,c) -PPM2( 654,c) -FORtppi(1000,c) -FORt2pp(1476) -PDH(1508,c) -EX_o2_e(1583,c) -LDH_D(1751,c)	-EX_o2_e, -deoB(c), -focA(c), -focB(c), -gnd(c), -ldhA(c), -lpd(c)	621	26	7	0.072	0.437	0.296	TRUE	737	12.102	98.286	0	6	NaN	NaN	0	0.294	0.118	0.339	1	0.97024	0.68421	0.915	0.331	0	4.651	TRUE	45
MCS_026	-PPM( 71,c) -GLYCL( 293,c) -AKGDH( 533,c) -PPM2( 654,c) -G6PDH2r( 658,c) -FORtppi(1000,c) -FORt2pp(1476) -PDH(1508,c) -EX_o2_e(1583,c) -LDH_D(1751,c)	-EX_o2_e, -deoB(c), -focA(c), -focB(c), -ldhA(c), -lpd(c), -zwf(c)	615	13	7	0.072	0.437	0.296	TRUE	731	12.102	98.286	0	6	NaN	NaN	0	0.294	0.118	0.339	1	0.97024	0.84211	0.915	0.331	0	4.809	TRUE	20
MCS_027	-PPM( 71,c) -GLYCL( 293,c) -AKGDH( 533,c) -PPM2( 654,c) -GALt2pp( 826) -FORtppi(1000,c) -GLCt2pp(1411,c) -FORt2pp(1476) -PDH(1508,c) -EX_o2_e(1583,c) -LDH_D(1751,c)	-EX_o2_e, -deoB(c), -focA(c), -focB(c), -galP(c), -ldhA(c), -lpd(c)	635	27	7	0.072	0.436	0.24	TRUE	737	12.102	98.286	0	6	NaN	NaN	0	0.294	0.112	0.091	1	0.93155	0.68421	0.915	0.331	0	4.358	TRUE	104
MCS_028	-PPM( 71,c) -GLYCL( 293,c) -AKGDH( 533,c) -PPM2( 654,c) -ATPS4rpp( 845,c) -FORtppi(1000,c) -FORt2pp(1476) -PDH(1508,c) -EX_o2_e(1583,c) -LDH_D(1751,c)	-EX_o2_e, -atpA(c), -deoB(c), -focA(c), -focB(c), -ldhA(c), -lpd(c)	991, 992, 993, 994, 995, 996, 997, 998	28	7	0.067	0.46	0.24	TRUE	737	12.102	98.286	0	6	NaN	NaN	0	0.223	0.22	0.092	1	0.96429	0.68421	0.915	0.331	0	4.429	TRUE	93
MCS_029	-PPM( 71,c) -GLYCL( 293,c) -AKGDH( 533,c) -PPM2( 654,c) -MTHFC( 976,c) -MTHFD( 977,c) -FORtppi(1000,c) -FORt2pp(1476) -PDH(1508,c) -EX_o2_e(1583,c) -LDH_D(1751,c)	-EX_o2_e, -deoB(c), -focA(c), -focB(c), -folD(c), -ldhA(c), -lpd(c)	583	29	7	0.067	0.432	0.228	TRUE	735	12.102	98.286	0	6	NaN	NaN	0	0.226	0.097	0.038	1	0.77976	0.73684	0.915	0.331	0	4.123	TRUE	123
MCS_030	-PPM( 71,c) -GLYCL( 293,c) -AKGDH( 533,c) -PPM2( 654,c) -FORtppi(1000,c) -FORt2pp(1476) -PDH(1508,c) -EX_o2_e(1583,c) -LDH_D(1751,c) -ASPtpp(2706,c) -FUMt1pp(2707,c) -SUCCt1pp(2708,c)	-EX_o2_e, -dauA(c), -deoB(c), -focA(c), -focB(c), -ldhA(c), -lpd(c)	582	30	7	0.059	0.438	0.25	TRUE	737	12.102	98.286	0	6	NaN	NaN	0	0.115	0.122	0.134	1	0.96131	0.68421	0.915	0.331	0	4.263	TRUE	109
MCS_031	-PPM( 71,c) -DHAPT( 461,c) -PPM2( 654,c) -SUCptspp( 739) -TREptspp( 768) -ACGAptspp( 789) -ACMANAptspp( 790) -ASCBptspp( 807) -SBTptspp( 830) -FRUptspp( 883) -FORtppi(1000,c) -MANGLYCptspp(1255) -MNLptspp(1264) -GALTptspp(1406) -GLCptspp(1409,c) -ACMUMptspp(1413) -FORt2pp(1476) -PDH(1508,c) -MANptspp(1515) -CELBpts(1545) -MALTptspp(1547) -FRUpts2pp(1568) -EX_o2_e(1583,c) -LDH_D(1751,c) -GAMptspp(…	-EX_o2_e, -aceE(c), -deoB(c), -focA(c), -focB(c), -ldhA(c), -ptsH(c)	651, 652, 653, 654	31	7	0.05	0.438	0.235	TRUE	737	8.0138	98.286	0	6	NaN	NaN	0	0	0.124	0.07	1	0.95536	0.68421	0.194	0.331	0	3.359	TRUE	171
MCS_032	-PPM( 71,c) -GND( 578,c) -PPM2( 654,c) -FORtppi(1000,c) -FORt2pp(1476) -PDH(1508,c) -EX_o2_e(1583,c) -LDH_D(1751,c)	-EX_o2_e, -aceE(c), -deoB(c), -focA(c), -focB(c), -gnd(c), -ldhA(c)	675, 676	32	7	0.072	0.437	0.279	TRUE	737	12.102	98.286	0	6	NaN	NaN	0	0.294	0.118	0.261	1	0.97024	0.68421	0.915	0.331	0	4.573	TRUE	68
MCS_033	-PPM( 71,c) -PPM2( 654,c) -G6PDH2r( 658,c) -FORtppi(1000,c) -FORt2pp(1476) -PDH(1508,c) -EX_o2_e(1583,c) -LDH_D(1751,c)	-EX_o2_e, -aceE(c), -deoB(c), -focA(c), -focB(c), -ldhA(c), -zwf(c)	669, 670	14	7	0.072	0.437	0.279	TRUE	731	12.102	98.286	0	6	NaN	NaN	0	0.294	0.118	0.261	1	0.97024	0.84211	0.915	0.331	0	4.731	TRUE	33
MCS_034	-PPM( 71,c) -PPM2( 654,c) -GALt2pp( 826) -FORtppi(1000,c) -GLCt2pp(1411,c) -FORt2pp(1476) -PDH(1508,c) -EX_o2_e(1583,c) -LDH_D(1751,c)	-EX_o2_e, -aceE(c), -deoB(c), -focA(c), -focB(c), -galP(c), -ldhA(c)	697, 698	33	7	0.072	0.436	0.24	TRUE	737	12.102	98.286	0	6	NaN	NaN	0	0.294	0.113	0.091	1	0.93155	0.68421	0.915	0.331	0	4.358	TRUE	103
MCS_035	-PPM( 71,c) -PPM2( 654,c) -ATPS4rpp( 845,c) -FORtppi(1000,c) -FORt2pp(1476) -PDH(1508,c) -EX_o2_e(1583,c) -LDH_D(1751,c)	-EX_o2_e, -aceE(c), -atpA(c), -deoB(c), -focA(c), -focB(c), -ldhA(c)	1407, 1408, 1409, 1410, 1411, 1412, 1413, 1414, 1415, 1416, 1417, 1418, 1419, 1420, 1421, 1422	34	7	0.067	0.46	0.24	TRUE	737	12.102	98.286	0	6	NaN	NaN	0	0.223	0.22	0.092	1	0.96429	0.68421	0.915	0.331	0	4.429	TRUE	92
MCS_036	-PPM( 71,c) -PPM2( 654,c) -MTHFC( 976,c) -MTHFD( 977,c) -FORtppi(1000,c) -FORt2pp(1476) -PDH(1508,c) -EX_o2_e(1583,c) -LDH_D(1751,c)	-EX_o2_e, -aceE(c), -deoB(c), -focA(c), -focB(c), -folD(c), -ldhA(c)	643, 644	35	7	0.07	0.436	0.222	TRUE	735	12.102	98.286	0	6	NaN	NaN	0	0.264	0.113	0.01	1	0.74405	0.73684	0.915	0.331	0	4.114	TRUE	124
MCS_037	-PPM( 71,c) -PPM2( 654,c) -FORtppi(1000,c) -FORt2pp(1476) -PDH(1508,c) -EX_o2_e(1583,c) -LDH_D(1751,c) -ASPtpp(2706,c) -FUMt1pp(2707,c) -SUCCt1pp(2708,c)	-EX_o2_e, -aceE(c), -dauA(c), -deoB(c), -focA(c), -focB(c), -ldhA(c)	641, 642	36	7	0.059	0.438	0.25	TRUE	737	12.102	98.286	0	6	NaN	NaN	0	0.115	0.122	0.134	1	0.96131	0.68421	0.915	0.331	0	4.263	TRUE	108
MCS_038	-FBA( 99,c) -ALCD2x( 110,c) -ALCD19( 313,c) -FBA3( 673,c) -GALt2pp( 826) -GLCt2pp(1411,c) -EX_o2_e(1583,c) -LDH_D(1751,c)	-EX_o2_e, -adhE(c), -adhP(c), -fbaA(c), -fbaB(c), -galP(c), -ldhA(c)	2402	37	7	0.071	0.419	0.229	TRUE	737	12.5845	98.143	0	6	NaN	NaN	0	0.278	0.04	0.04	1	0.53869	0.68421	1	0.328	0	3.909	TRUE	140
MCS_039	-FBA( 99,c) -ALCD2x( 110,c) -ALCD19( 313,c) -FBA3( 673,c) -ACt2rpp( 835,c) -EX_o2_e(1583,c) -LDH_D(1751,c)	-EX_o2_e, -adhE(c), -adhP(c), -fbaA(c), -fbaB(c), -ldhA(c), -satP(c)	2401	38	7	0.06	0.424	0.235	TRUE	737	12.5845	98.143	0	6	NaN	NaN	0	0.132	0.062	0.068	1	0.39583	0.68421	1	0.328	0	3.67	TRUE	163
MCS_040	-FBA( 99,c) -ALCD2x( 110,c) -ALCD19( 313,c) -FBA3( 673,c) -EX_o2_e(1583,c) -LDH_D(1751,c) -NADH16pp(2223,c) -NADH18pp(2224,c) -NADH17pp(2278,c)	-EX_o2_e, -adhE(c), -adhP(c), -fbaA(c), -fbaB(c), -ldhA(c), -nuoA(c)	2388, 2389, 2390, 2391, 2392, 2393, 2394, 2395, 2396, 2397, 2398, 2399, 2400	39	7	0.075	0.418	0.226	TRUE	737	12.5845	98.143	0	6	NaN	NaN	0	0.325	0.035	0.028	1	0.45833	0.68421	1	0.328	0	3.859	TRUE	148
MCS_041	-FBA( 99,c) -GLYCL( 293,c) -AKGDH( 533,c) -FBA3( 673,c) -ACt2rpp( 835,c) -ATPS4rpp( 845,c) -PDH(1508,c) -EX_o2_e(1583,c) -LDH_D(1751,c)	-EX_o2_e, -atpA(c), -fbaA(c), -fbaB(c), -ldhA(c), -lpd(c), -satP(c)	2403, 2404, 2405, 2406, 2407, 2408, 2409, 2410	40	7	0.057	0.435	0.229	TRUE	738	8.4754	98.143	0	6	NaN	NaN	0	0.09	0.109	0.041	1	0.97321	0.65789	0.276	0.328	0	3.475	TRUE	166
MCS_042	-FBA( 99,c) -FBA3( 673,c) -ACt2rpp( 835,c) -ATPS4rpp( 845,c) -PDH(1508,c) -EX_o2_e(1583,c) -LDH_D(1751,c)	-EX_o2_e, -aceE(c), -atpA(c), -fbaA(c), -fbaB(c), -ldhA(c), -satP(c)	2411, 2412, 2413, 2414, 2415, 2416, 2417, 2418, 2419, 2420, 2421, 2422, 2423, 2424, 2425, 2426	41	7	0.057	0.435	0.229	TRUE	738	8.4754	98.143	0	6	NaN	NaN	0	0.09	0.109	0.041	1	0.97321	0.65789	0.276	0.328	0	3.475	TRUE	165
MCS_043	-MGSA( 100,c) -ALCD2x( 110,c) -ALCD19( 313,c) -ACt2rpp( 835,c) -EX_o2_e(1583,c) -LDH_D(1751,c)	-EX_o2_e, -adhE(c), -adhP(c), -ldhA(c), -mgsA(c), -satP(c)	611	42	6	0.076	0.418	0.238	TRUE	725	12.5845	98.143	0	5	NaN	NaN	0.5	0.34	0.034	0.082	1	0.032738	1	1	0.328	0	4.318	TRUE	105
MCS_044	-PGI( 102,c) -ALCD2x( 110,c) -MDH( 196,c) -ALCD19( 313,c) -EX_o2_e(1583,c) -LDH_D(1751,c) -ASPtpp(2706,c) -FUMt1pp(2707,c) -SUCCt1pp(2708,c)	-EX_o2_e, -adhE(c), -adhP(c), -dauA(c), -ldhA(c), -mdh(c), -pgi(c)	2492	43	7	0.053	0.425	0.235	TRUE	737	12.5845	98.286	0	6	NaN	NaN	0	0.033	0.066	0.07	1	0.52381	0.68421	1	0.331	0	3.708	TRUE	156
MCS_045	-PGI( 102,c) -ALCD2x( 110,c) -ALCD19( 313,c) -ACt2rpp( 835,c) -EX_o2_e(1583,c) -LDH_D(1751,c)	-EX_o2_e, -adhE(c), -adhP(c), -ldhA(c), -pgi(c), -satP(c)	727	44	6	0.052	0.41	0.23	TRUE	737	12.5845	98.286	0	5	NaN	NaN	0.5	0.032	0	0.048	1	0.30952	0.68421	1	0.331	0	3.905	TRUE	142
MCS_046	-PGI( 102,c) -ALCD2x( 110,c) -ALCD19( 313,c) -L_LACt2rpp(1246) -GLYCLTt2rpp(1489) -EX_o2_e(1583,c) -D_LACt2pp(1871,c) -NADH16pp(2223,c) -NADH18pp(2224,c) -NADH17pp(2278,c)	-EX_o2_e, -adhE(c), -adhP(c), -glcA(c), -lldP(c), -nuoA(c), -pgi(c)	45, 46, 47, 48, 49, 50, 51, 52, 53, 54, 55, 56, 57	45	7	0.053	0.426	0.227	TRUE	737	12.5845	98.286	0	6	NaN	NaN	0	0.034	0.069	0.033	1	0.52381	0.68421	1	0.331	0	3.675	TRUE	162
MCS_047	-PGI( 102,c) -ALCD2x( 110,c) -ALCD19( 313,c) -EX_o2_e(1583,c) -LDH_D(1751,c) -NADH16pp(2223,c) -NADH18pp(2224,c) -NADH17pp(2278,c)	-EX_o2_e, -adhE(c), -adhP(c), -ldhA(c), -nuoA(c), -pgi(c)	714, 715, 716, 717, 718, 719, 720, 721, 722, 723, 724, 725, 726	46	6	0.053	0.426	0.227	TRUE	737	12.5845	98.286	0	5	NaN	NaN	0.5	0.034	0.069	0.033	1	0.52679	0.68421	1	0.331	0	4.178	TRUE	117
MCS_048	-PGL( 105,c) -PFL( 138,c) -PDH(1508,c) -EX_o2_e(1583,c) -OBTFL(1605) -LDH_D(1751,c) -POR5(2325,c)	-EX_o2_e, -aceE(c), -ldhA(c), -pflA(c), -pflC(c), -pfo(c), -pgl(c)	748, 749, 750, 751	47	7	0.071	0.43	0.225	TRUE	733	12.102	98.286	0	6	NaN	NaN	0	0.282	0.085	0.024	1	0.92262	0.78947	0.915	0.331	0	4.349	FALSE	0
MCS_049	-PGL( 105,c) -PFL( 138,c) -PDH(1508,c) -EX_o2_e(1583,c) -OBTFL(1605) -LDH_D(1751,c) -RNTR1c2(2468,c) -RNTR2c2(2469,c) -RNTR3c2(2470,c) -RNTR4c2(2471,c)	-EX_o2_e, -aceE(c), -ldhA(c), -nrdD(c), -pflA(c), -pflC(c), -pgl(c)	744, 745, 746, 747	48	7	0.071	0.43	0.225	TRUE	733	12.102	98.286	0	6	NaN	NaN	0	0.282	0.085	0.024	1	0.87798	0.78947	0.915	0.331	0	4.305	FALSE	0
MCS_050	-PGL( 105,c) -MDH( 196,c) -GLYCL( 293,c) -AKGDH( 533,c) -ACt2rpp( 835,c) -ATPS4rpp( 845,c) -PDH(1508,c) -EX_o2_e(1583,c) -LDH_D(1751,c)	-EX_o2_e, -atpA(c), -ldhA(c), -lpd(c), -mdh(c), -pgl(c), -satP(c)	2493, 2494, 2495, 2496, 2497, 2498, 2499, 2500	49	7	0.059	0.451	0.229	TRUE	733	8.4754	98.286	0	6	NaN	NaN	0	0.117	0.177	0.041	1	1	0.78947	0.276	0.331	0	3.731	FALSE	0
MCS_051	-PGL( 105,c) -MDH( 196,c) -ACt2rpp( 835,c) -ATPS4rpp( 845,c) -PDH(1508,c) -EX_o2_e(1583,c) -LDH_D(1751,c)	-EX_o2_e, -aceE(c), -atpA(c), -ldhA(c), -mdh(c), -pgl(c), -satP(c)	2525, 2526, 2527, 2528, 2529, 2530, 2531, 2532, 2533, 2534, 2535, 2536, 2537, 2538, 2539, 2540	50	7	0.059	0.45	0.229	TRUE	733	8.4754	98.286	0	6	NaN	NaN	0	0.117	0.177	0.041	1	1	0.78947	0.276	0.331	0	3.73	FALSE	0
MCS_052	-PGL( 105,c) -GLYCL( 293,c) -AKGDH( 533,c) -DRPA( 793,c) -FORtppi(1000,c) -FORt2pp(1476) -PDH(1508,c) -EX_o2_e(1583,c) -LDH_D(1751,c)	-EX_o2_e, -deoC(c), -focA(c), -focB(c), -ldhA(c), -lpd(c), -pgl(c)	629	51	7	0.072	0.437	0.296	TRUE	733	12.102	98.286	0	6	NaN	NaN	0	0.294	0.118	0.339	1	0.96429	0.78947	0.915	0.331	0	4.751	FALSE	0
MCS_053	-PGL( 105,c) -GLYCL( 293,c) -AKGDH( 533,c) -FORtppi(1000,c) -FORt2pp(1476) -PDH(1508,c) -EX_o2_e(1583,c) -LDH_D(1751,c) -POR5(2325,c)	-EX_o2_e, -focA(c), -focB(c), -ldhA(c), -lpd(c), -pfo(c), -pgl(c)	614	52	7	0.072	0.436	0.256	TRUE	733	12.102	98.286	0	6	NaN	NaN	0	0.295	0.112	0.161	1	0.96131	0.78947	0.915	0.331	0	4.563	FALSE	0
MCS_054	-PGL( 105,c) -GLYCL( 293,c) -AKGDH( 533,c) -FORtppi(1000,c) -FORt2pp(1476) -PDH(1508,c) -EX_o2_e(1583,c) -LDH_D(1751,c) -RNTR1c2(2468,c) -RNTR2c2(2469,c) -RNTR3c2(2470,c) -RNTR4c2(2471,c)	-EX_o2_e, -focA(c), -focB(c), -ldhA(c), -lpd(c), -nrdD(c), -pgl(c)	613	53	7	0.072	0.436	0.256	TRUE	733	12.102	98.143	0	6	NaN	NaN	0	0.295	0.112	0.161	1	0.96131	0.78947	0.915	0.328	0	4.561	FALSE	0
MCS_055	-PGL( 105,c) -DRPA( 793,c) -FORtppi(1000,c) -FORt2pp(1476) -PDH(1508,c) -EX_o2_e(1583,c) -LDH_D(1751,c)	-EX_o2_e, -aceE(c), -deoC(c), -focA(c), -focB(c), -ldhA(c), -pgl(c)	691, 692	54	7	0.072	0.437	0.279	TRUE	733	12.102	98.143	0	6	NaN	NaN	0	0.294	0.118	0.261	1	0.96429	0.78947	0.915	0.328	0	4.67	FALSE	0
MCS_056	-PGL( 105,c) -FORtppi(1000,c) -FORt2pp(1476) -PDH(1508,c) -EX_o2_e(1583,c) -LDH_D(1751,c) -POR5(2325,c)	-EX_o2_e, -aceE(c), -focA(c), -focB(c), -ldhA(c), -pfo(c), -pgl(c)	667, 668	55	7	0.072	0.436	0.233	TRUE	733	12.102	98.143	0	6	NaN	NaN	0	0.295	0.112	0.061	1	0.93452	0.78947	0.915	0.328	0	4.434	FALSE	0
MCS_057	-PGL( 105,c) -FORtppi(1000,c) -FORt2pp(1476) -PDH(1508,c) -EX_o2_e(1583,c) -LDH_D(1751,c) -RNTR1c2(2468,c) -RNTR2c2(2469,c) -RNTR3c2(2470,c) -RNTR4c2(2471,c)	-EX_o2_e, -aceE(c), -focA(c), -focB(c), -ldhA(c), -nrdD(c), -pgl(c)	665, 666	56	7	0.072	0.436	0.233	TRUE	733	12.102	81.857	0	6	NaN	NaN	0	0.295	0.112	0.061	1	0.93452	0.78947	0.915	0	0	4.106	FALSE	0
MCS_058	-RPE( 106,c) -GLYCL( 293,c) -AKGDH( 533,c) -DRPA( 793,c) -FORtppi(1000,c) -FORt2pp(1476) -PDH(1508,c) -EX_o2_e(1583,c) -LDH_D(1751,c)	-EX_o2_e, -deoC(c), -focA(c), -focB(c), -ldhA(c), -lpd(c), -rpe(c)	709	57	7	0.072	0.433	0.296	TRUE	738	12.102	81.857	0	6	NaN	NaN	0	0.291	0.099	0.339	1	0.96429	0.65789	0.915	0	0	4.266	TRUE	107
MCS_059	-RPE( 106,c) -DRPA( 793,c) -FORtppi(1000,c) -FORt2pp(1476) -PDH(1508,c) -EX_o2_e(1583,c) -LDH_D(1751,c)	-EX_o2_e, -aceE(c), -deoC(c), -focA(c), -focB(c), -ldhA(c), -rpe(c)	712, 713	58	7	0.072	0.433	0.268	TRUE	738	12.102	81.857	0	6	NaN	NaN	0	0.291	0.099	0.215	1	0.96131	0.65789	0.915	0	0	4.139	TRUE	122
MCS_060	-ALCD2x( 110,c) -FRD2( 139,c) -FRD3( 140,c) -ALCD19( 313,c) -L_LACt2rpp(1246) -GLYCLTt2rpp(1489) -EX_o2_e(1583,c) -D_LACt2pp(1871,c)	-EX_o2_e, -adhE(c), -adhP(c), -frdA(c), -glcA(c), -lldP(c)	1, 2, 3, 4	59	6	0.076	0.418	0.264	TRUE	736	12.5845	81.857	0	5	NaN	NaN	0.5	0.342	0.033	0.195	1	0.4881	0.71053	1	0	0	4.268	TRUE	106
MCS_061	-ALCD2x( 110,c) -FRD2( 139,c) -FRD3( 140,c) -ALCD19( 313,c) -EX_o2_e(1583,c) -LDH_D(1751,c)	-EX_o2_e, -adhE(c), -adhP(c), -frdA(c), -ldhA(c)	522, 523, 524, 525	60	5	0.076	0.418	0.264	TRUE	736	12.5845	81.857	0	4	NaN	NaN	1	0.342	0.034	0.195	1	0.49107	0.71053	1	0	0	4.772	TRUE	24
MCS_062	-ALCD2x( 110,c) -PTAr( 142,c) -ALCD19( 313,c) -PTA2( 635) -EX_o2_e(1583,c) -LDH_D(1751,c) -NADH16pp(2223,c) -NADH18pp(2224,c) -NADH17pp(2278,c)	-EX_o2_e, -adhE(c), -adhP(c), -eutD(c), -ldhA(c), -nuoA(c), -pta(c)	1943, 1944, 1945, 1946, 1947, 1948, 1949, 1950, 1951, 1952, 1953, 1954, 1955	61	7	0.054	0.637	0.229	TRUE	737	12.5845	81.857	0	6	NaN	NaN	0	0.047	0.99	0.041	1	0.59821	0.68421	1	0	0	4.361	TRUE	102
MCS_063	-ALCD2x( 110,c) -MDH( 196,c) -ASPT( 260,c) -ALCD19( 313,c) -L_LACt2rpp(1246) -GLYCLTt2rpp(1489) -EX_o2_e(1583,c) -D_LACt2pp(1871,c)	-EX_o2_e, -adhE(c), -adhP(c), -aspA(c), -glcA(c), -lldP(c), -mdh(c)	2474	62	7	0.076	0.416	0.264	TRUE	737	12.5845	81.857	0	6	NaN	NaN	0	0.344	0.028	0.195	1	0.48512	0.68421	1	0	0	3.736	TRUE	154
MCS_064	-ALCD2x( 110,c) -MDH( 196,c) -ASPT( 260,c) -ALCD19( 313,c) -EX_o2_e(1583,c) -LDH_D(1751,c)	-EX_o2_e, -adhE(c), -adhP(c), -aspA(c), -ldhA(c), -mdh(c)	2491	63	6	0.076	0.416	0.264	TRUE	737	12.5845	81.857	0	5	NaN	NaN	0.5	0.344	0.028	0.195	1	0.4881	0.68421	1	0	0	4.239	TRUE	112
MCS_065	-ALCD2x( 110,c) -MDH( 196,c) -ALCD19( 313,c) -DHAPT( 461,c) -SUCptspp( 739) -TREptspp( 768) -ACGAptspp( 789) -ACMANAptspp( 790) -ASCBptspp( 807) -SBTptspp( 830) -FRUptspp( 883) -MANGLYCptspp(1255) -MNLptspp(1264) -GALTptspp(1406) -GLCptspp(1409,c) -ACMUMptspp(1413) -MANptspp(1515) -CELBpts(1545) -MALTptspp(1547) -FRUpts2pp(1568) -EX_o2_e(1583,c) -LDH_D(1751,c) -GAMptspp(1866) -ARBTptspp(2511) -CH…	-EX_o2_e, -adhE(c), -adhP(c), -dauA(c), -ldhA(c), -mdh(c), -ptsH(c)	2489, 2490	64	7	0.053	0.425	0.235	TRUE	737	10.4429	93.714	0	6	NaN	NaN	0	0.033	0.066	0.07	1	0.52679	0.68421	0.622	0.239	0	3.241	TRUE	173
MCS_066	-ALCD2x( 110,c) -MDH( 196,c) -ALCD19( 313,c) -ACt2rpp( 835,c) -EX_o2_e(1583,c) -LDH_D(1751,c)	-EX_o2_e, -adhE(c), -adhP(c), -ldhA(c), -mdh(c), -satP(c)	2488	65	6	0.054	0.637	0.242	TRUE	737	12.5845	93.714	0	5	NaN	NaN	0.5	0.048	0.989	0.1	1	0.62798	0.68421	1	0.239	0	5.188	TRUE	6
MCS_067	-ALCD2x( 110,c) -MDH( 196,c) -ALCD19( 313,c) -L_LACt2rpp(1246) -GLYCLTt2rpp(1489) -EX_o2_e(1583,c) -D_LACt2pp(1871,c) -NADH16pp(2223,c) -NADH18pp(2224,c) -NADH17pp(2278,c)	-EX_o2_e, -adhE(c), -adhP(c), -glcA(c), -lldP(c), -mdh(c), -nuoA(c)	2461, 2462, 2463, 2464, 2465, 2466, 2467, 2468, 2469, 2470, 2471, 2472, 2473	66	7	0.076	0.417	0.264	TRUE	737	12.5845	93.714	0	6	NaN	NaN	0	0.34	0.031	0.195	1	0.48214	0.68421	1	0.239	0	3.971	TRUE	129
MCS_068	-ALCD2x( 110,c) -MDH( 196,c) -ALCD19( 313,c) -EX_o2_e(1583,c) -LDH_D(1751,c) -NADH16pp(2223,c) -NADH18pp(2224,c) -NADH17pp(2278,c)	-EX_o2_e, -adhE(c), -adhP(c), -ldhA(c), -mdh(c), -nuoA(c)	2475, 2476, 2477, 2478, 2479, 2480, 2481, 2482, 2483, 2484, 2485, 2486, 2487	67	6	0.076	0.417	0.264	TRUE	737	12.5845	93.714	0	5	NaN	NaN	0.5	0.34	0.031	0.195	1	0.48512	0.68421	1	0.239	0	4.474	TRUE	84
MCS_069	-ALCD2x( 110,c) -HEX7( 250,c) -ALCD19( 313,c) -HEX1( 577,c) -ACt2rpp( 835,c) -EX_o2_e(1583,c) -LDH_D(1751,c)	-EX_o2_e, -adhE(c), -adhP(c), -glk(c), -ldhA(c), -mak(c), -satP(c)	620	68	7	0.076	0.418	0.22	TRUE	737	12.5845	93.714	0	6	NaN	NaN	0	0.34	0.034	0.002	1	0.11607	0.68421	1	0.239	0	3.416	TRUE	167
MCS_070	-ALCD2x( 110,c) -LGTHL( 278) -ALCD19( 313,c) -ACt2rpp( 835,c) -GLYOX3(1015,c) -EX_o2_e(1583,c) -LDH_D(1751,c)	-EX_o2_e, -adhE(c), -adhP(c), -gloA, -hchA(c), -ldhA(c), -satP(c)	632	69	7	0.076	0.418	0.238	TRUE	736	12.5845	93.286	0	5	NaN	NaN	0	0.34	0.034	0.082	1	0.0029762	0.71053	1	0.23	0	3.401	TRUE	169
MCS_071	-ALCD2x( 110,c) -XYLI2( 290,c) -XYLI1( 299) -ALCD19( 313,c) -HEX1( 577,c) -ACt2rpp( 835,c) -EX_o2_e(1583,c) -LDH_D(1751,c)	-EX_o2_e, -adhE(c), -adhP(c), -glk(c), -ldhA(c), -satP(c), -xylA(c)	705	70	7	0.076	0.418	0.22	TRUE	737	12.5845	91.857	0	6	NaN	NaN	0	0.34	0.034	0.002	1	0.11607	0.68421	1	0.201	0	3.379	TRUE	170
MCS_072	-ALCD2x( 110,c) -ICL( 292,c) -ALCD19( 313,c) -AKGDH( 533,c) -ACt2rpp( 835,c) -EX_o2_e(1583,c) -LDH_D(1751,c)	-EX_o2_e, -aceA(c), -adhE(c), -adhP(c), -ldhA(c), -satP(c), -sucA(c)	618, 619	71	7	0.076	0.418	0.224	TRUE	737	12.5845	91.857	0	6	NaN	NaN	0	0.34	0.034	0.018	1	0.12798	0.68421	1	0.201	0	3.407	TRUE	168
MCS_073	-ALCD2x( 110,c) -ICL( 292,c) -ALCD19( 313,c) -ACt2rpp( 835,c) -SUCOAS(1555,c) -EX_o2_e(1583,c) -LDH_D(1751,c)	-EX_o2_e, -aceA(c), -adhE(c), -adhP(c), -ldhA(c), -satP(c), -sucC(c)	706, 707	72	7	0.076	0.418	0.224	TRUE	737	12.5845	120	0	6	NaN	NaN	0	0.34	0.034	0.018	1	0.125	0.68421	1	0.768	0	3.971	TRUE	130
MCS_074	-ALCD2x( 110,c) -GLYCL( 293,c) -ALCD19( 313,c) -AKGDH( 533,c) -ACt2rpp( 835,c) -PDH(1508,c) -EX_o2_e(1583,c) -LDH_D(1751,c)	-EX_o2_e, -adhE(c), -adhP(c), -ldhA(c), -lpd(c), -satP(c)	566	73	6	0.076	0.418	0.222	TRUE	737	12.5845	120	0	5	NaN	NaN	0.5	0.34	0.034	0.009	1	0.125	0.68421	1	0.768	0	4.461	TRUE	87
MCS_075	-ALCD2x( 110,c) -ALCD19( 313,c) -DHAPT( 461,c) -SUCptspp( 739) -TREptspp( 768) -ACGAptspp( 789) -ACMANAptspp( 790) -ASCBptspp( 807) -SBTptspp( 830) -ACt2rpp( 835,c) -FRUptspp( 883) -MANGLYCptspp(1255) -MNLptspp(1264) -GALTptspp(1406) -GLCptspp(1409,c) -ACMUMptspp(1413) -MANptspp(1515) -CELBpts(1545) -MALTptspp(1547) -FRUpts2pp(1568) -EX_o2_e(1583,c) -LDH_D(1751,c) -GAMptspp(1866) -ARBTptspp(2511)…	-EX_o2_e, -adhE(c), -adhP(c), -ldhA(c), -ptsH(c), -satP(c)	580, 581	74	6	0.052	0.426	0.23	TRUE	737	8.5924	120	0	5	NaN	NaN	0.5	0.032	0.07	0.048	1	0.3125	0.68421	0.296	0.768	0	3.711	TRUE	155
MCS_076	-ALCD2x( 110,c) -ALCD19( 313,c) -DHAPT( 461,c) -SUCptspp( 739) -TREptspp( 768) -ACGAptspp( 789) -ACMANAptspp( 790) -ASCBptspp( 807) -SBTptspp( 830) -FRUptspp( 883) -L_LACt2rpp(1246) -MANGLYCptspp(1255) -MNLptspp(1264) -GALTptspp(1406) -GLCptspp(1409,c) -ACMUMptspp(1413) -GLYCLTt2rpp(1489) -MANptspp(1515) -CELBpts(1545) -MALTptspp(1547) -FRUpts2pp(1568) -EX_o2_e(1583,c) -GAMptspp(1866) -D_LACt2pp(…	-EX_o2_e, -adhE(c), -adhP(c), -glcA(c), -lldP(c), -nuoA(c), -ptsH(c)	19, 20, 21, 22, 23, 24, 25, 26, 27, 28, 29, 30, 31, 32, 33, 34, 35, 36, 37, 38, 39, 40, 41, 42, 43, 44	75	7	0.053	0.426	0.227	TRUE	737	10.4429	120	0	6	NaN	NaN	0	0.034	0.069	0.033	1	0.52679	0.68421	0.622	0.768	0	3.737	TRUE	151
MCS_077	-ALCD2x( 110,c) -ALCD19( 313,c) -DHAPT( 461,c) -SUCptspp( 739) -TREptspp( 768) -ACGAptspp( 789) -ACMANAptspp( 790) -ASCBptspp( 807) -SBTptspp( 830) -FRUptspp( 883) -MANGLYCptspp(1255) -MNLptspp(1264) -GALTptspp(1406) -GLCptspp(1409,c) -ACMUMptspp(1413) -MANptspp(1515) -CELBpts(1545) -MALTptspp(1547) -FRUpts2pp(1568) -EX_o2_e(1583,c) -LDH_D(1751,c) -GAMptspp(1866) -NADH16pp(2223,c) -NADH18pp(2224,…	-EX_o2_e, -adhE(c), -adhP(c), -ldhA(c), -nuoA(c), -ptsH(c)	539, 540, 541, 542, 543, 544, 545, 546, 547, 548, 549, 550, 551, 552, 553, 554, 555, 556, 557, 558, 559, 560, 561, 562, 563, 564	76	6	0.053	0.426	0.227	TRUE	737	10.4429	120	0	5	NaN	NaN	0.5	0.034	0.069	0.033	1	0.52976	0.68421	0.622	0.768	0	4.241	TRUE	111
MCS_078	-ALCD2x( 110,c) -ALCD19( 313,c) -SUCptspp( 739) -TREptspp( 768) -ACMANAptspp( 790) -ACt2rpp( 835,c) -GLCptspp(1409,c) -ACMUMptspp(1413) -MANptspp(1515) -MALTptspp(1547) -FRUpts2pp(1568) -EX_o2_e(1583,c) -LDH_D(1751,c) -GAMptspp(1866) -2DGLCptspp(2562)	-EX_o2_e, -adhE(c), -adhP(c), -crr(c), -ldhA(c), -manX(c), -satP(c)	2630, 2631, 2632	77	7	0.052	0.426	0.23	TRUE	737	8.5924	119.571	0	6	NaN	NaN	0	0.032	0.07	0.048	1	0.3125	0.68421	0.296	0.76	0	3.203	TRUE	174
MCS_079	-ALCD2x( 110,c) -ALCD19( 313,c) -SUCptspp( 739) -TREptspp( 768) -ACMANAptspp( 790) -GLCptspp(1409,c) -ACMUMptspp(1413) -MANptspp(1515) -MALTptspp(1547) -FRUpts2pp(1568) -EX_o2_e(1583,c) -LDH_D(1751,c) -GAMptspp(1866) -NADH16pp(2223,c) -NADH18pp(2224,c) -NADH17pp(2278,c) -2DGLCptspp(2562)	-EX_o2_e, -adhE(c), -adhP(c), -crr(c), -ldhA(c), -manX(c), -nuoA(c)	2591, 2592, 2593, 2594, 2595, 2596, 2597, 2598, 2599, 2600, 2601, 2602, 2603, 2604, 2605, 2606, 2607, 2608, 2609, 2610, 2611, 2612, 2613, 2614, 2615, 2616, 2617, 2618, 2619, 2620, 2621, 2622, 2623, 2624, 2625, 2626, 2627, 2628, 2629	78	7	0.053	0.426	0.227	TRUE	737	10.4429	118.143	0	6	NaN	NaN	0	0.034	0.069	0.033	1	0.52976	0.68421	0.622	0.731	0	3.703	TRUE	157
MCS_080	-ALCD2x( 110,c) -ALCD19( 313,c) -GALt2pp( 826) -ACt2rpp( 835,c) -GLCt2pp(1411,c) -EX_o2_e(1583,c) -LDH_D(1751,c)	-EX_o2_e, -adhE(c), -adhP(c), -galP(c), -ldhA(c), -satP(c)	634	79	6	0.076	0.418	0.22	TRUE	737	12.5845	118.143	0	5	NaN	NaN	0.5	0.34	0.034	0.002	1	0.11607	0.68421	1	0.731	0	4.408	TRUE	96
MCS_081	-ALCD2x( 110,c) -ALCD19( 313,c) -ACt2rpp( 835,c) -ATPS4rpp( 845,c) -EX_o2_e(1583,c) -LDH_D(1751,c)	-EX_o2_e, -adhE(c), -adhP(c), -atpA(c), -ldhA(c), -satP(c)	839, 840, 841, 842, 843, 844, 845, 846	80	6	0.074	0.44	0.224	TRUE	737	12.102	118.143	0	5	NaN	NaN	0.5	0.312	0.13	0.019	1	0.14286	0.68421	0.915	0.731	0	4.434	TRUE	91
MCS_082	-ALCD2x( 110,c) -ALCD19( 313,c) -ACt2rpp( 835,c) -GLYOX3(1015,c) -GLYOX(1445) -EX_o2_e(1583,c) -LDH_D(1751,c)	-EX_o2_e, -adhE(c), -adhP(c), -gloB, -hchA(c), -ldhA(c), -satP(c)	633	69	7	0.076	0.418	0.238	TRUE	737	12.5845	118.286	0	5	NaN	NaN	0	0.34	0.034	0.082	1	0.0029762	0.68421	1	0.734	0	3.878	FALSE	0
MCS_083	-ALCD2x( 110,c) -ALCD19( 313,c) -ACt2rpp( 835,c) -L_LACt2rpp(1246) -GLYCLTt2rpp(1489) -EX_o2_e(1583,c) -D_LACt2pp(1871,c)	-EX_o2_e, -adhE(c), -adhP(c), -glcA(c), -lldP(c), -satP(c)	5	81	6	0.076	0.418	0.238	TRUE	737	12.5845	118.286	0	5	NaN	NaN	0.5	0.34	0.034	0.082	1	0	0.68421	1	0.734	0	4.375	TRUE	101
MCS_084	-ALCD2x( 110,c) -ALCD19( 313,c) -ACt2rpp( 835,c) -PDH(1508,c) -EX_o2_e(1583,c) -LDH_D(1751,c)	-EX_o2_e, -aceE(c), -adhE(c), -adhP(c), -ldhA(c), -satP(c)	639, 640	82	6	0.076	0.418	0.219	TRUE	737	12.5845	118.286	0	5	NaN	NaN	0.5	0.34	0.034	0	1	0.098214	0.68421	1	0.734	0	4.391	TRUE	100
MCS_085	-ALCD2x( 110,c) -ALCD19( 313,c) -ACt2rpp( 835,c) -EX_o2_e(1583,c) -LDH_D(1751,c) -NADH16pp(2223,c) -NADH18pp(2224,c) -NADH17pp(2278,c)	-EX_o2_e, -adhE(c), -adhP(c), -ldhA(c), -nuoA(c), -satP(c)	567, 568, 569, 570, 571, 572, 573, 574, 575, 576, 577, 578, 579	83	6	0.054	0.639	0.322	TRUE	737	12.5845	118.143	0	5	NaN	NaN	0.5	0.046	0.999	0.454	1	0.7619	0.68421	1	0.731	0	6.177	TRUE	1
MCS_086	-ALCD2x( 110,c) -ALCD19( 313,c) -ACt2rpp( 835,c) -EX_o2_e(1583,c) -LDH_D(1751,c) -ASPtpp(2706,c) -FUMt1pp(2707,c) -SUCCt1pp(2708,c)	-EX_o2_e, -adhE(c), -adhP(c), -dauA(c), -ldhA(c), -satP(c)	565	84	6	0.061	0.424	0.233	TRUE	737	12.5845	118.286	0	5	NaN	NaN	0.5	0.145	0.06	0.058	1	0.3869	0.68421	1	0.734	0	4.567	TRUE	69
MCS_087	-ALCD2x( 110,c) -ALCD19( 313,c) -L_LACt2rpp(1246) -GLYCLTt2rpp(1489) -EX_o2_e(1583,c) -D_LACt2pp(1871,c) -NADH16pp(2223,c) -NADH18pp(2224,c) -NADH17pp(2278,c) -ASPtpp(2706,c) -FUMt1pp(2707,c) -SUCCt1pp(2708,c)	-EX_o2_e, -adhE(c), -adhP(c), -dauA(c), -glcA(c), -lldP(c), -nuoA(c)	6, 7, 8, 9, 10, 11, 12, 13, 14, 15, 16, 17, 18	85	7	0.076	0.418	0.226	TRUE	737	12.5845	118.286	0	6	NaN	NaN	0	0.341	0.033	0.028	1	0.4375	0.68421	1	0.734	0	4.258	TRUE	110
MCS_088	-ALCD2x( 110,c) -ALCD19( 313,c) -EX_o2_e(1583,c) -LDH_D(1751,c) -NADH16pp(2223,c) -NADH18pp(2224,c) -NADH17pp(2278,c) -ASPtpp(2706,c) -FUMt1pp(2707,c) -SUCCt1pp(2708,c)	-EX_o2_e, -adhE(c), -adhP(c), -dauA(c), -ldhA(c), -nuoA(c)	526, 527, 528, 529, 530, 531, 532, 533, 534, 535, 536, 537, 538	86	6	0.076	0.418	0.226	TRUE	737	12.5845	118.286	0	5	NaN	NaN	0.5	0.341	0.033	0.028	1	0.44048	0.68421	1	0.734	0	4.761	TRUE	25
MCS_089	-PFL( 138,c) -POX( 141,c) -GLYCL( 293,c) -AKGDH( 533,c) -DRPA( 793,c) -ATPS4rpp( 845,c) -PDH(1508,c) -OBTFL(1605) -LDH_D(1751,c)	-atpA(c), -deoC(c), -ldhA(c), -lpd(c), -pflA(c), -pflC(c), -poxB(c)	1583, 1584, 1585, 1586, 1587, 1588, 1589, 1590, 1591, 1592, 1593, 1594, 1595, 1596, 1597, 1598	87	7	0.108	0.617	0.229	FALSE	763	12.5845	118.143	0	7	NaN	NaN	0	0.768	0.903	0.041	0	0.99405	0	1	0.731	0	4.437	TRUE	90
MCS_090	-PFL( 138,c) -POX( 141,c) -GLYCL( 293,c) -AKGDH( 533,c) -ATPS4rpp( 845,c) -PDH(1508,c) -OBTFL(1605) -LDH_D(1751,c) -POR5(2325,c)	-atpA(c), -ldhA(c), -lpd(c), -pflA(c), -pflC(c), -pfo(c), -poxB(c)	1567, 1568, 1569, 1570, 1571, 1572, 1573, 1574, 1575, 1576, 1577, 1578, 1579, 1580, 1581, 1582	88	7	0.121	0.611	0.229	FALSE	763	12.5845	118.286	0	7	NaN	NaN	0	0.938	0.878	0.041	0	0.97024	0	1	0.734	0	4.56	TRUE	74
MCS_091	-PFL( 138,c) -POX( 141,c) -GLYCL( 293,c) -AKGDH( 533,c) -ATPS4rpp( 845,c) -PDH(1508,c) -OBTFL(1605) -LDH_D(1751,c) -RNTR1c2(2468,c) -RNTR2c2(2469,c) -RNTR3c2(2470,c) -RNTR4c2(2471,c)	-atpA(c), -ldhA(c), -lpd(c), -nrdD(c), -pflA(c), -pflC(c), -poxB(c)	1551, 1552, 1553, 1554, 1555, 1556, 1557, 1558, 1559, 1560, 1561, 1562, 1563, 1564, 1565, 1566	89	7	0.121	0.611	0.229	FALSE	763	12.5845	118.286	0	7	NaN	NaN	0	0.938	0.878	0.041	0	0.97024	0	1	0.734	0	4.56	TRUE	73
MCS_092	-PFL( 138,c) -POX( 141,c) -DRPA( 793,c) -ATPS4rpp( 845,c) -PDH(1508,c) -OBTFL(1605) -LDH_D(1751,c)	-aceE(c), -atpA(c), -deoC(c), -ldhA(c), -pflA(c), -pflC(c), -poxB(c)	1759, 1760, 1761, 1762, 1763, 1764, 1765, 1766, 1767, 1768, 1769, 1770, 1771, 1772, 1773, 1774, 1775, 1776, 1777, 1778, 1779, 1780, 1781, 1782, 1783, 1784, 1785, 1786, 1787, 1788, 1789, 1790	90	7	0.117	0.614	0.229	FALSE	763	12.5845	118.286	0	7	NaN	NaN	0	0.888	0.892	0.041	0	0.9881	0	1	0.734	0	4.542	TRUE	80
MCS_093	-PFL( 138,c) -POX( 141,c) -ATPS4rpp( 845,c) -PDH(1508,c) -OBTFL(1605) -LDH_D(1751,c) -POR5(2325,c)	-aceE(c), -atpA(c), -ldhA(c), -pflA(c), -pflC(c), -pfo(c), -poxB(c)	1663, 1664, 1665, 1666, 1667, 1668, 1669, 1670, 1671, 1672, 1673, 1674, 1675, 1676, 1677, 1678, 1679, 1680, 1681, 1682, 1683, 1684, 1685, 1686, 1687, 1688, 1689, 1690, 1691, 1692, 1693, 1694	91	7	0.121	0.611	0.229	FALSE	763	12.5845	118.143	0	7	NaN	NaN	0	0.941	0.879	0.041	0	0.97024	0	1	0.731	0	4.562	TRUE	72
MCS_094	-PFL( 138,c) -POX( 141,c) -ATPS4rpp( 845,c) -PDH(1508,c) -OBTFL(1605) -LDH_D(1751,c) -RNTR1c2(2468,c) -RNTR2c2(2469,c) -RNTR3c2(2470,c) -RNTR4c2(2471,c)	-aceE(c), -atpA(c), -ldhA(c), -nrdD(c), -pflA(c), -pflC(c), -poxB(c)	1631, 1632, 1633, 1634, 1635, 1636, 1637, 1638, 1639, 1640, 1641, 1642, 1643, 1644, 1645, 1646, 1647, 1648, 1649, 1650, 1651, 1652, 1653, 1654, 1655, 1656, 1657, 1658, 1659, 1660, 1661, 1662	92	7	0.121	0.611	0.229	FALSE	763	12.5845	118.286	0	7	NaN	NaN	0	0.941	0.879	0.041	0	0.97024	0	1	0.734	0	4.565	TRUE	70
MCS_095	-PFL( 138,c) -GLYCL( 293,c) -AKGDH( 533,c) -ACt2rpp( 835,c) -ATPS4rpp( 845,c) -L_LACt2rpp(1246) -GLYCLTt2rpp(1489) -PDH(1508,c) -OBTFL(1605) -D_LACt2pp(1871,c)	-atpA(c), -glcA(c), -lldP(c), -lpd(c), -pflA(c), -pflC(c), -satP(c)	506, 507, 508, 509, 510, 511, 512, 513, 514, 515, 516, 517, 518, 519, 520, 521	93	7	0.125	0.606	0.229	FALSE	763	12.5845	118.286	0	7	NaN	NaN	0	0.996	0.857	0.041	0	0.95833	0	1	0.734	0	4.586	TRUE	59
MCS_096	-PFL( 138,c) -GLYCL( 293,c) -AKGDH( 533,c) -ACt2rpp( 835,c) -ATPS4rpp( 845,c) -PDH(1508,c) -OBTFL(1605) -LDH_D(1751,c)	-atpA(c), -ldhA(c), -lpd(c), -pflA(c), -pflC(c), -satP(c)	1503, 1504, 1505, 1506, 1507, 1508, 1509, 1510, 1511, 1512, 1513, 1514, 1515, 1516, 1517, 1518, 1519, 1520, 1521, 1522, 1523, 1524, 1525, 1526, 1527, 1528, 1529, 1530, 1531, 1532, 1533, 1534	94	6	0.125	0.606	0.229	FALSE	763	12.5845	118.286	0	6	NaN	NaN	0.5	0.996	0.855	0.041	0	0.96131	0	1	0.734	0	5.087	TRUE	10
MCS_097	-PFL( 138,c) -AKGDH( 533,c) -ACt2rpp( 835,c) -ATPS4rpp( 845,c) -PDH(1508,c) -OBTFL(1605) -LDH_D(1751,c)	-aceE(c), -atpA(c), -ldhA(c), -pflA(c), -pflC(c), -satP(c), -sucA(c)	1695, 1696, 1697, 1698, 1699, 1700, 1701, 1702, 1703, 1704, 1705, 1706, 1707, 1708, 1709, 1710, 1711, 1712, 1713, 1714, 1715, 1716, 1717, 1718, 1719, 1720, 1721, 1722, 1723, 1724, 1725, 1726, 1727, 1728, 1729, 1730, 1731, 1732, 1733, 1734, 1735, 1736, 1737, 1738, 1739, 1740, 1741, 1742, 1743, 1744, 1745, 1746, 1747, 1748, 1749, 1750, 1751, 1752, 1753, 1754, 1755, 1756, 1757, 1758	95	7	0.125	0.606	0.229	FALSE	763	12.5845	118.143	0	7	NaN	NaN	0	0.998	0.857	0.041	0	0.96131	0	1	0.731	0	4.588	TRUE	58
MCS_098	-PFL( 138,c) -GND( 578,c) -PDH(1508,c) -EX_o2_e(1583,c) -OBTFL(1605) -LDH_D(1751,c) -POR5(2325,c)	-EX_o2_e, -aceE(c), -gnd(c), -ldhA(c), -pflA(c), -pflC(c), -pfo(c)	764, 765, 766, 767	96	7	0.071	0.43	0.225	TRUE	738	12.102	118.286	0	6	NaN	NaN	0	0.282	0.085	0.024	1	0.92262	0.65789	0.915	0.734	0	4.621	TRUE	51
MCS_099	-PFL( 138,c) -GND( 578,c) -PDH(1508,c) -EX_o2_e(1583,c) -OBTFL(1605) -LDH_D(1751,c) -RNTR1c2(2468,c) -RNTR2c2(2469,c) -RNTR3c2(2470,c) -RNTR4c2(2471,c)	-EX_o2_e, -aceE(c), -gnd(c), -ldhA(c), -nrdD(c), -pflA(c), -pflC(c)	760, 761, 762, 763	97	7	0.071	0.43	0.225	TRUE	738	12.102	118.286	0	6	NaN	NaN	0	0.282	0.085	0.024	1	0.87798	0.65789	0.915	0.734	0	4.576	TRUE	67
MCS_100	-PFL( 138,c) -G6PDH2r( 658,c) -PDH(1508,c) -EX_o2_e(1583,c) -OBTFL(1605) -LDH_D(1751,c) -POR5(2325,c)	-EX_o2_e, -aceE(c), -ldhA(c), -pflA(c), -pflC(c), -pfo(c), -zwf(c)	756, 757, 758, 759	47	7	0.071	0.43	0.225	TRUE	732	12.102	118.286	0	6	NaN	NaN	0	0.282	0.085	0.024	1	0.92262	0.81579	0.915	0.734	0	4.778	TRUE	23
MCS_101	-PFL( 138,c) -G6PDH2r( 658,c) -PDH(1508,c) -EX_o2_e(1583,c) -OBTFL(1605) -LDH_D(1751,c) -RNTR1c2(2468,c) -RNTR2c2(2469,c) -RNTR3c2(2470,c) -RNTR4c2(2471,c)	-EX_o2_e, -aceE(c), -ldhA(c), -nrdD(c), -pflA(c), -pflC(c), -zwf(c)	752, 753, 754, 755	48	7	0.071	0.43	0.225	TRUE	732	12.102	117.714	0	6	NaN	NaN	0	0.282	0.085	0.024	1	0.87798	0.81579	0.915	0.722	0	4.722	TRUE	34
MCS_102	-PFL( 138,c) -DRPA( 793,c) -L_LACt2rpp(1246) -GLYCLTt2rpp(1489) -PDH(1508,c) -EX_o2_e(1583,c) -OBTFL(1605) -D_LACt2pp(1871,c)	-EX_o2_e, -aceE(c), -deoC(c), -glcA(c), -lldP(c), -pflA(c), -pflC(c)	62, 63, 64, 65	98	7	0.068	0.436	0.221	TRUE	738	12.102	117.857	0	6	NaN	NaN	0	0.241	0.114	0.006	1	0.74107	0.65789	0.915	0.725	0	4.4	TRUE	98
MCS_103	-PFL( 138,c) -DRPA( 793,c) -PDH(1508,c) -EX_o2_e(1583,c) -OBTFL(1605) -LDH_D(1751,c)	-EX_o2_e, -aceE(c), -deoC(c), -ldhA(c), -pflA(c), -pflC(c)	768, 769, 770, 771, 772, 773, 774, 775	99	6	0.068	0.436	0.221	TRUE	738	12.102	117.857	0	5	NaN	NaN	0.5	0.241	0.114	0.006	1	0.74405	0.65789	0.915	0.725	0	4.903	TRUE	15
MCS_104	-PFL( 138,c) -GALt2pp( 826) -GLCt2pp(1411,c) -PDH(1508,c) -EX_o2_e(1583,c) -OBTFL(1605) -LDH_D(1751,c) -POR5(2325,c)	-EX_o2_e, -aceE(c), -galP(c), -ldhA(c), -pflA(c), -pflC(c), -pfo(c)	780, 781, 782, 783	100	7	0.071	0.428	0.237	TRUE	738	12.102	117.857	0	6	NaN	NaN	0	0.282	0.08	0.076	1	0.9375	0.65789	0.915	0.725	0	4.673	TRUE	42
MCS_105	-PFL( 138,c) -GALt2pp( 826) -GLCt2pp(1411,c) -PDH(1508,c) -EX_o2_e(1583,c) -OBTFL(1605) -LDH_D(1751,c) -RNTR1c2(2468,c) -RNTR2c2(2469,c) -RNTR3c2(2470,c) -RNTR4c2(2471,c)	-EX_o2_e, -aceE(c), -galP(c), -ldhA(c), -nrdD(c), -pflA(c), -pflC(c)	776, 777, 778, 779	101	7	0.071	0.428	0.237	TRUE	738	12.102	116.286	0	6	NaN	NaN	0	0.282	0.08	0.076	1	0.9375	0.65789	0.915	0.694	0	4.642	TRUE	49
MCS_106	-PFL( 138,c) -ACt2rpp( 835,c) -ATPS4rpp( 845,c) -PDH(1508,c) -SUCOAS(1555,c) -OBTFL(1605) -LDH_D(1751,c)	-aceE(c), -atpA(c), -ldhA(c), -pflA(c), -pflC(c), -satP(c), -sucC(c)	1855, 1856, 1857, 1858, 1859, 1860, 1861, 1862, 1863, 1864, 1865, 1866, 1867, 1868, 1869, 1870, 1871, 1872, 1873, 1874, 1875, 1876, 1877, 1878, 1879, 1880, 1881, 1882, 1883, 1884, 1885, 1886, 1887, 1888, 1889, 1890, 1891, 1892, 1893, 1894, 1895, 1896, 1897, 1898, 1899, 1900, 1901, 1902, 1903, 1904, 1905, 1906, 1907, 1908, 1909, 1910, 1911, 1912, 1913, 1914, 1915, 1916, 1917, 1918	102	7	0.126	0.604	0.229	FALSE	763	12.5845	116.429	0	7	NaN	NaN	0	0.999	0.849	0.041	0	0.95833	0	1	0.696	0	4.544	TRUE	79
MCS_107	-PFL( 138,c) -ATPS4rpp( 845,c) -PDH(1508,c) -EX_o2_e(1583,c) -OBTFL(1605) -LDH_D(1751,c) -POR5(2325,c)	-EX_o2_e, -aceE(c), -atpA(c), -ldhA(c), -pflA(c), -pflC(c), -pfo(c)	1823, 1824, 1825, 1826, 1827, 1828, 1829, 1830, 1831, 1832, 1833, 1834, 1835, 1836, 1837, 1838, 1839, 1840, 1841, 1842, 1843, 1844, 1845, 1846, 1847, 1848, 1849, 1850, 1851, 1852, 1853, 1854	103	7	0.064	0.431	0.229	TRUE	738	12.102	116.429	0	6	NaN	NaN	0	0.186	0.092	0.041	1	0.97024	0.65789	0.915	0.696	0	4.559	TRUE	75
MCS_108	-PFL( 138,c) -ATPS4rpp( 845,c) -PDH(1508,c) -EX_o2_e(1583,c) -OBTFL(1605) -LDH_D(1751,c) -RNTR1c2(2468,c) -RNTR2c2(2469,c) -RNTR3c2(2470,c) -RNTR4c2(2471,c)	-EX_o2_e, -aceE(c), -atpA(c), -ldhA(c), -nrdD(c), -pflA(c), -pflC(c)	1791, 1792, 1793, 1794, 1795, 1796, 1797, 1798, 1799, 1800, 1801, 1802, 1803, 1804, 1805, 1806, 1807, 1808, 1809, 1810, 1811, 1812, 1813, 1814, 1815, 1816, 1817, 1818, 1819, 1820, 1821, 1822	104	7	0.064	0.431	0.229	TRUE	738	12.102	116.429	0	6	NaN	NaN	0	0.186	0.092	0.041	1	0.97024	0.65789	0.915	0.696	0	4.559	TRUE	76
MCS_109	-PFL( 138,c) -PDH(1508,c) -EX_o2_e(1583,c) -OBTFL(1605) -LDH_D(1751,c) -POR5(2325,c) -ASPtpp(2706,c) -FUMt1pp(2707,c) -SUCCt1pp(2708,c)	-EX_o2_e, -aceE(c), -dauA(c), -ldhA(c), -pflA(c), -pflC(c), -pfo(c)	736, 737, 738, 739	105	7	0.058	0.432	0.25	TRUE	738	12.102	116.286	0	6	NaN	NaN	0	0.102	0.096	0.133	1	0.9494	0.65789	0.915	0.694	0	4.547	TRUE	78
MCS_110	-PFL( 138,c) -PDH(1508,c) -EX_o2_e(1583,c) -OBTFL(1605) -LDH_D(1751,c) -RNTR1c2(2468,c) -RNTR2c2(2469,c) -RNTR3c2(2470,c) -RNTR4c2(2471,c) -ASPtpp(2706,c) -FUMt1pp(2707,c) -SUCCt1pp(2708,c)	-EX_o2_e, -aceE(c), -dauA(c), -ldhA(c), -nrdD(c), -pflA(c), -pflC(c)	732, 733, 734, 735	106	7	0.058	0.432	0.25	TRUE	738	12.102	116.429	0	6	NaN	NaN	0	0.102	0.096	0.133	1	0.9494	0.65789	0.915	0.696	0	4.55	TRUE	77
MCS_111	-FRD2( 139,c) -FRD3( 140,c) -PTAr( 142,c) -GLYCL( 293,c) -AKGDH( 533,c) -PTA2( 635) -ATPS4rpp( 845,c) -PDH(1508,c) -EX_o2_e(1583,c) -LDH_D(1751,c)	-EX_o2_e, -atpA(c), -eutD(c), -frdA(c), -ldhA(c), -lpd(c), -pta(c)	1964, 1965, 1966, 1967, 1968, 1969, 1970, 1971, 1972, 1973, 1974, 1975, 1976, 1977, 1978, 1979, 1980, 1981, 1982, 1983, 1984, 1985, 1986, 1987, 1988, 1989, 1990, 1991, 1992, 1993, 1994, 1995	107	7	0.06	0.431	0.229	TRUE	737	8.4754	116.429	0	6	NaN	NaN	0	0.135	0.094	0.041	1	0.97619	0.68421	0.276	0.696	0	3.902	TRUE	144
MCS_112	-FRD2( 139,c) -FRD3( 140,c) -PTAr( 142,c) -PTA2( 635) -ATPS4rpp( 845,c) -PDH(1508,c) -EX_o2_e(1583,c) -LDH_D(1751,c)	-EX_o2_e, -aceE(c), -atpA(c), -eutD(c), -frdA(c), -ldhA(c), -pta(c)	2116, 2117, 2118, 2119, 2120, 2121, 2122, 2123, 2124, 2125, 2126, 2127, 2128, 2129, 2130, 2131, 2132, 2133, 2134, 2135, 2136, 2137, 2138, 2139, 2140, 2141, 2142, 2143, 2144, 2145, 2146, 2147, 2148, 2149, 2150, 2151, 2152, 2153, 2154, 2155, 2156, 2157, 2158, 2159, 2160, 2161, 2162, 2163, 2164, 2165, 2166, 2167, 2168, 2169, 2170, 2171, 2172, 2173, 2174, 2175, 2176, 2177, 2178, 2179	108	7	0.06	0.431	0.229	TRUE	737	8.4754	116.429	0	6	NaN	NaN	0	0.135	0.094	0.041	1	0.97619	0.68421	0.276	0.696	0	3.902	TRUE	143
MCS_113	-FRD2( 139,c) -FRD3( 140,c) -GLYCL( 293,c) -AKGDH( 533,c) -ACt2rpp( 835,c) -ATPS4rpp( 845,c) -L_LACt2rpp(1246) -GLYCLTt2rpp(1489) -PDH(1508,c) -EX_o2_e(1583,c) -D_LACt2pp(1871,c)	-EX_o2_e, -atpA(c), -frdA(c), -glcA(c), -lldP(c), -lpd(c), -satP(c)	82, 83, 84, 85, 86, 87, 88, 89, 90, 91, 92, 93, 94, 95, 96, 97, 98, 99, 100, 101, 102, 103, 104, 105, 106, 107, 108, 109, 110, 111, 112, 113	109	7	0.06	0.433	0.229	TRUE	737	8.4754	118.429	0	6	NaN	NaN	0	0.136	0.1	0.041	1	0.97619	0.68421	0.276	0.737	0	3.949	TRUE	132
MCS_114	-FRD2( 139,c) -FRD3( 140,c) -GLYCL( 293,c) -AKGDH( 533,c) -ACt2rpp( 835,c) -ATPS4rpp( 845,c) -PDH(1508,c) -EX_o2_e(1583,c) -LDH_D(1751,c)	-EX_o2_e, -atpA(c), -frdA(c), -ldhA(c), -lpd(c), -satP(c)	855, 856, 857, 858, 859, 860, 861, 862, 863, 864, 865, 866, 867, 868, 869, 870, 871, 872, 873, 874, 875, 876, 877, 878, 879, 880, 881, 882, 883, 884, 885, 886	110	6	0.06	0.433	0.229	TRUE	737	8.4754	118.429	0	5	NaN	NaN	0.5	0.136	0.1	0.041	1	0.97619	0.68421	0.276	0.737	0	4.449	TRUE	89
MCS_115	-FRD2( 139,c) -FRD3( 140,c) -GLYCL( 293,c) -AKGDH( 533,c) -ACt2rpp( 835,c) -FORtppi(1000,c) -FORt2pp(1476) -PDH(1508,c) -EX_o2_e(1583,c) -LDH_D(1751,c)	-EX_o2_e, -focA(c), -focB(c), -frdA(c), -ldhA(c), -lpd(c), -satP(c)	594, 595, 596, 597	111	7	0.066	0.448	0.229	TRUE	737	6.9121	118.429	0	6	NaN	NaN	0	0.216	0.164	0.041	1	0.9494	0.68421	0	0.737	0	3.791	TRUE	150
MCS_116	-FRD2( 139,c) -FRD3( 140,c) -ACt2rpp( 835,c) -ATPS4rpp( 845,c) -L_LACt2rpp(1246) -GLYCLTt2rpp(1489) -PDH(1508,c) -EX_o2_e(1583,c) -D_LACt2pp(1871,c)	-EX_o2_e, -aceE(c), -atpA(c), -frdA(c), -glcA(c), -lldP(c), -satP(c)	234, 235, 236, 237, 238, 239, 240, 241, 242, 243, 244, 245, 246, 247, 248, 249, 250, 251, 252, 253, 254, 255, 256, 257, 258, 259, 260, 261, 262, 263, 264, 265, 266, 267, 268, 269, 270, 271, 272, 273, 274, 275, 276, 277, 278, 279, 280, 281, 282, 283, 284, 285, 286, 287, 288, 289, 290, 291, 292, 293, 294, 295, 296, 297	112	7	0.06	0.433	0.229	TRUE	737	8.4754	118.429	0	6	NaN	NaN	0	0.136	0.1	0.041	1	0.97619	0.68421	0.276	0.737	0	3.949	TRUE	133
MCS_117	-FRD2( 139,c) -FRD3( 140,c) -ACt2rpp( 835,c) -ATPS4rpp( 845,c) -PDH(1508,c) -EX_o2_e(1583,c) -LDH_D(1751,c)	-EX_o2_e, -aceE(c), -atpA(c), -frdA(c), -ldhA(c), -satP(c)	1135, 1136, 1137, 1138, 1139, 1140, 1141, 1142, 1143, 1144, 1145, 1146, 1147, 1148, 1149, 1150, 1151, 1152, 1153, 1154, 1155, 1156, 1157, 1158, 1159, 1160, 1161, 1162, 1163, 1164, 1165, 1166, 1167, 1168, 1169, 1170, 1171, 1172, 1173, 1174, 1175, 1176, 1177, 1178, 1179, 1180, 1181, 1182, 1183, 1184, 1185, 1186, 1187, 1188, 1189, 1190, 1191, 1192, 1193, 1194, 1195, 1196, 1197, 1198	113	6	0.06	0.433	0.229	TRUE	737	8.4754	118.429	0	5	NaN	NaN	0.5	0.136	0.1	0.041	1	0.97619	0.68421	0.276	0.737	0	4.449	TRUE	88
MCS_118	-POX( 141,c) -GLYCL( 293,c) -AKGDH( 533,c) -DRPA( 793,c) -ATPS4rpp( 845,c) -FORtppi(1000,c) -FORt2pp(1476) -PDH(1508,c) -LDH_D(1751,c)	-atpA(c), -deoC(c), -focA(c), -focB(c), -ldhA(c), -lpd(c), -poxB(c)	831, 832, 833, 834, 835, 836, 837, 838	114	7	0.122	0.614	0.229	FALSE	763	12.5845	118.429	0	7	NaN	NaN	0	0.95	0.89	0.041	0	0.96429	0	1	0.737	0	4.582	TRUE	61
MCS_119	-POX( 141,c) -GLYCL( 293,c) -AKGDH( 533,c) -ATPS4rpp( 845,c) -FORtppi(1000,c) -FORt2pp(1476) -PDH(1508,c) -LDH_D(1751,c) -POR5(2325,c)	-atpA(c), -focA(c), -focB(c), -ldhA(c), -lpd(c), -pfo(c), -poxB(c)	823, 824, 825, 826, 827, 828, 829, 830	115	7	0.122	0.613	0.229	FALSE	763	12.5845	118.429	0	7	NaN	NaN	0	0.951	0.888	0.041	0	0.96429	0	1	0.737	0	4.581	TRUE	64
MCS_120	-POX( 141,c) -GLYCL( 293,c) -AKGDH( 533,c) -ATPS4rpp( 845,c) -FORtppi(1000,c) -FORt2pp(1476) -PDH(1508,c) -LDH_D(1751,c) -RNTR1c2(2468,c) -RNTR2c2(2469,c) -RNTR3c2(2470,c) -RNTR4c2(2471,c)	-atpA(c), -focA(c), -focB(c), -ldhA(c), -lpd(c), -nrdD(c), -poxB(c)	815, 816, 817, 818, 819, 820, 821, 822	116	7	0.122	0.613	0.229	FALSE	763	12.5845	118.429	0	7	NaN	NaN	0	0.951	0.888	0.041	0	0.96429	0	1	0.737	0	4.581	TRUE	62
MCS_121	-POX( 141,c) -DRPA( 793,c) -ATPS4rpp( 845,c) -FORtppi(1000,c) -FORt2pp(1476) -PDH(1508,c) -LDH_D(1751,c)	-aceE(c), -atpA(c), -deoC(c), -focA(c), -focB(c), -ldhA(c), -poxB(c)	1103, 1104, 1105, 1106, 1107, 1108, 1109, 1110, 1111, 1112, 1113, 1114, 1115, 1116, 1117, 1118	117	7	0.122	0.614	0.229	FALSE	763	12.5845	118.429	0	7	NaN	NaN	0	0.95	0.89	0.041	0	0.96429	0	1	0.737	0	4.582	TRUE	60
MCS_122	-POX( 141,c) -ATPS4rpp( 845,c) -FORtppi(1000,c) -FORt2pp(1476) -PDH(1508,c) -LDH_D(1751,c) -POR5(2325,c)	-aceE(c), -atpA(c), -focA(c), -focB(c), -ldhA(c), -pfo(c), -poxB(c)	1055, 1056, 1057, 1058, 1059, 1060, 1061, 1062, 1063, 1064, 1065, 1066, 1067, 1068, 1069, 1070	118	7	0.122	0.613	0.229	FALSE	763	12.5845	118.429	0	7	NaN	NaN	0	0.951	0.888	0.041	0	0.96429	0	1	0.737	0	4.581	TRUE	63
MCS_123	-POX( 141,c) -ATPS4rpp( 845,c) -FORtppi(1000,c) -FORt2pp(1476) -PDH(1508,c) -LDH_D(1751,c) -RNTR1c2(2468,c) -RNTR2c2(2469,c) -RNTR3c2(2470,c) -RNTR4c2(2471,c)	-aceE(c), -atpA(c), -focA(c), -focB(c), -ldhA(c), -nrdD(c), -poxB(c)	1039, 1040, 1041, 1042, 1043, 1044, 1045, 1046, 1047, 1048, 1049, 1050, 1051, 1052, 1053, 1054	119	7	0.122	0.613	0.229	FALSE	763	12.5845	118.286	0	7	NaN	NaN	0	0.951	0.888	0.041	0	0.96429	0	1	0.734	0	4.578	TRUE	66
MCS_124	-PTAr( 142,c) -GLYCL( 293,c) -AKGDH( 533,c) -PTA2( 635) -ATPS4rpp( 845,c) -PDH(1508,c) -EX_o2_e(1583,c) -LDH_D(1751,c) -NADH16pp(2223,c) -NADH18pp(2224,c) -NADH17pp(2278,c)	-EX_o2_e, -atpA(c), -eutD(c), -ldhA(c), -lpd(c), -nuoA(c), -pta(c)	1996, 1997, 1998, 1999, 2000, 2001, 2002, 2003, 2004, 2005, 2006, 2007, 2008, 2009, 2010, 2011, 2012, 2013, 2014, 2015, 2016, 2017, 2018, 2019, 2020, 2021, 2022, 2023, 2024, 2025, 2026, 2027, 2028, 2029, 2030, 2031, 2032, 2033, 2034, 2035, 2036, 2037, 2038, 2039, 2040, 2041, 2042, 2043, 2044, 2045, 2046, 2047, 2048, 2049, 2050, 2051, 2052, 2053, 2054, 2055, 2056, 2057, 2058, 2059, 2060, 2061, 206…	120	7	0.06	0.431	0.229	TRUE	738	8.4754	118.286	0	6	NaN	NaN	0	0.135	0.094	0.041	1	0.97321	0.65789	0.276	0.734	0	3.91	TRUE	139
MCS_125	-PTAr( 142,c) -GLYCL( 293,c) -AKGDH( 533,c) -PTA2( 635) -ATPS4rpp( 845,c) -PDH(1508,c) -EX_o2_e(1583,c) -LDH_D(1751,c) -ASPtpp(2706,c) -FUMt1pp(2707,c) -SUCCt1pp(2708,c)	-EX_o2_e, -atpA(c), -dauA(c), -eutD(c), -ldhA(c), -lpd(c), -pta(c)	1956, 1957, 1958, 1959, 1960, 1961, 1962, 1963	121	7	0.06	0.432	0.229	TRUE	738	8.4754	118.286	0	6	NaN	NaN	0	0.133	0.094	0.041	1	0.96131	0.65789	0.276	0.734	0	3.897	TRUE	147
MCS_126	-PTAr( 142,c) -PTA2( 635) -ATPS4rpp( 845,c) -PDH(1508,c) -EX_o2_e(1583,c) -LDH_D(1751,c) -NADH16pp(2223,c) -NADH18pp(2224,c) -NADH17pp(2278,c)	-EX_o2_e, -aceE(c), -atpA(c), -eutD(c), -ldhA(c), -nuoA(c), -pta(c)	2180, 2181, 2182, 2183, 2184, 2185, 2186, 2187, 2188, 2189, 2190, 2191, 2192, 2193, 2194, 2195, 2196, 2197, 2198, 2199, 2200, 2201, 2202, 2203, 2204, 2205, 2206, 2207, 2208, 2209, 2210, 2211, 2212, 2213, 2214, 2215, 2216, 2217, 2218, 2219, 2220, 2221, 2222, 2223, 2224, 2225, 2226, 2227, 2228, 2229, 2230, 2231, 2232, 2233, 2234, 2235, 2236, 2237, 2238, 2239, 2240, 2241, 2242, 2243, 2244, 2245, 224…	122	7	0.06	0.431	0.229	TRUE	738	8.4754	118.429	0	6	NaN	NaN	0	0.135	0.094	0.041	1	0.97321	0.65789	0.276	0.737	0	3.913	TRUE	137
MCS_127	-PTAr( 142,c) -PTA2( 635) -ATPS4rpp( 845,c) -PDH(1508,c) -EX_o2_e(1583,c) -LDH_D(1751,c) -ASPtpp(2706,c) -FUMt1pp(2707,c) -SUCCt1pp(2708,c)	-EX_o2_e, -aceE(c), -atpA(c), -dauA(c), -eutD(c), -ldhA(c), -pta(c)	2100, 2101, 2102, 2103, 2104, 2105, 2106, 2107, 2108, 2109, 2110, 2111, 2112, 2113, 2114, 2115	123	7	0.06	0.432	0.229	TRUE	738	8.4754	118.429	0	6	NaN	NaN	0	0.133	0.094	0.041	1	0.96131	0.65789	0.276	0.737	0	3.9	TRUE	145
MCS_128	-MDH( 196,c) -ASPT( 260,c) -GLYCL( 293,c) -AKGDH( 533,c) -ACt2rpp( 835,c) -ATPS4rpp( 845,c) -PDH(1508,c) -EX_o2_e(1583,c) -LDH_D(1751,c)	-EX_o2_e, -aspA(c), -atpA(c), -ldhA(c), -lpd(c), -mdh(c), -satP(c)	2509, 2510, 2511, 2512, 2513, 2514, 2515, 2516	124	7	0.061	0.432	0.229	TRUE	738	8.4754	118.429	0	6	NaN	NaN	0	0.14	0.098	0.041	1	0.97321	0.65789	0.276	0.737	0	3.922	TRUE	135
MCS_129	-MDH( 196,c) -ASPT( 260,c) -ACt2rpp( 835,c) -ATPS4rpp( 845,c) -PDH(1508,c) -EX_o2_e(1583,c) -LDH_D(1751,c)	-EX_o2_e, -aceE(c), -aspA(c), -atpA(c), -ldhA(c), -mdh(c), -satP(c)	2557, 2558, 2559, 2560, 2561, 2562, 2563, 2564, 2565, 2566, 2567, 2568, 2569, 2570, 2571, 2572	125	7	0.061	0.432	0.229	TRUE	738	8.4754	118.429	0	6	NaN	NaN	0	0.14	0.098	0.041	1	0.97321	0.65789	0.276	0.737	0	3.922	TRUE	134
MCS_130	-MDH( 196,c) -GLYCL( 293,c) -AKGDH( 533,c) -GND( 578,c) -ACt2rpp( 835,c) -ATPS4rpp( 845,c) -PDH(1508,c) -EX_o2_e(1583,c) -LDH_D(1751,c)	-EX_o2_e, -atpA(c), -gnd(c), -ldhA(c), -lpd(c), -mdh(c), -satP(c)	2517, 2518, 2519, 2520, 2521, 2522, 2523, 2524	126	7	0.059	0.45	0.229	TRUE	738	12.102	118.429	0	6	NaN	NaN	0	0.117	0.177	0.041	1	1	0.65789	0.915	0.737	0	4.644	TRUE	46
MCS_131	-MDH( 196,c) -GLYCL( 293,c) -AKGDH( 533,c) -G6PDH2r( 658,c) -ACt2rpp( 835,c) -ATPS4rpp( 845,c) -PDH(1508,c) -EX_o2_e(1583,c) -LDH_D(1751,c)	-EX_o2_e, -atpA(c), -ldhA(c), -lpd(c), -mdh(c), -satP(c), -zwf(c)	2501, 2502, 2503, 2504, 2505, 2506, 2507, 2508	49	7	0.059	0.451	0.229	TRUE	732	8.4754	118.429	0	6	NaN	NaN	0	0.117	0.177	0.041	1	1	0.81579	0.276	0.737	0	4.163	TRUE	118
MCS_132	-MDH( 196,c) -GND( 578,c) -ACt2rpp( 835,c) -ATPS4rpp( 845,c) -PDH(1508,c) -EX_o2_e(1583,c) -LDH_D(1751,c)	-EX_o2_e, -aceE(c), -atpA(c), -gnd(c), -ldhA(c), -mdh(c), -satP(c)	2573, 2574, 2575, 2576, 2577, 2578, 2579, 2580, 2581, 2582, 2583, 2584, 2585, 2586, 2587, 2588	127	7	0.059	0.45	0.229	TRUE	738	12.102	118.429	0	6	NaN	NaN	0	0.117	0.176	0.041	1	1	0.65789	0.915	0.737	0	4.643	TRUE	47
MCS_133	-MDH( 196,c) -G6PDH2r( 658,c) -ACt2rpp( 835,c) -ATPS4rpp( 845,c) -PDH(1508,c) -EX_o2_e(1583,c) -LDH_D(1751,c)	-EX_o2_e, -aceE(c), -atpA(c), -ldhA(c), -mdh(c), -satP(c), -zwf(c)	2541, 2542, 2543, 2544, 2545, 2546, 2547, 2548, 2549, 2550, 2551, 2552, 2553, 2554, 2555, 2556	50	7	0.059	0.45	0.229	TRUE	732	8.4754	118.429	0	6	NaN	NaN	0	0.117	0.177	0.041	1	1	0.81579	0.276	0.737	0	4.162	TRUE	119
MCS_134	-GHMT2r( 254,c) -GLYCL( 293,c) -AKGDH( 533,c) -DRPA( 793,c) -FORtppi(1000,c) -FORt2pp(1476) -PDH(1508,c) -EX_o2_e(1583,c) -LDH_D(1751,c) -THFAT(2480)	-EX_o2_e, -deoC(c), -focA(c), -focB(c), -glyA(c), -ldhA(c), -lpd(c)	626	128	7	0.069	0.433	0.228	TRUE	737	12.102	118.429	0	6	NaN	NaN	0	0.252	0.099	0.038	1	0.74107	0.68421	0.915	0.737	0	4.465	TRUE	86
MCS_135	-GHMT2r( 254,c) -DRPA( 793,c) -FORtppi(1000,c) -FORt2pp(1476) -PDH(1508,c) -EX_o2_e(1583,c) -LDH_D(1751,c) -THFAT(2480)	-EX_o2_e, -aceE(c), -deoC(c), -focA(c), -focB(c), -glyA(c), -ldhA(c)	685, 686	129	7	0.069	0.433	0.228	TRUE	737	12.102	118.429	0	6	NaN	NaN	0	0.252	0.099	0.038	1	0.74107	0.68421	0.915	0.737	0	4.465	TRUE	85
MCS_136	-GLYCL( 293,c) -DHAPT( 461,c) -AKGDH( 533,c) -SUCptspp( 739) -TREptspp( 768) -ACGAptspp( 789) -ACMANAptspp( 790) -DRPA( 793,c) -ASCBptspp( 807) -SBTptspp( 830) -FRUptspp( 883) -FORtppi(1000,c) -MANGLYCptspp(1255) -MNLptspp(1264) -GALTptspp(1406) -GLCptspp(1409,c) -ACMUMptspp(1413) -FORt2pp(1476) -PDH(1508,c) -MANptspp(1515) -CELBpts(1545) -MALTptspp(1547) -FRUpts2pp(1568) -EX_o2_e(1583,c) -LDH_D(…	-EX_o2_e, -deoC(c), -focA(c), -focB(c), -ldhA(c), -lpd(c), -ptsH(c)	627, 628	130	7	0.05	0.438	0.235	TRUE	738	8.0138	118.286	0	6	NaN	NaN	0	0	0.124	0.07	1	0.95536	0.65789	0.194	0.734	0	3.736	TRUE	152
MCS_137	-GLYCL( 293,c) -DHAPT( 461,c) -AKGDH( 533,c) -SUCptspp( 739) -TREptspp( 768) -ACGAptspp( 789) -ACMANAptspp( 790) -ASCBptspp( 807) -SBTptspp( 830) -FRUptspp( 883) -FORtppi(1000,c) -MANGLYCptspp(1255) -MNLptspp(1264) -GALTptspp(1406) -GLCptspp(1409,c) -ACMUMptspp(1413) -FORt2pp(1476) -PDH(1508,c) -MANptspp(1515) -CELBpts(1545) -MALTptspp(1547) -FRUpts2pp(1568) -EX_o2_e(1583,c) -LDH_D(1751,c) -GAMpt…	-EX_o2_e, -focA(c), -focB(c), -ldhA(c), -lpd(c), -pfo(c), -ptsH(c)	591, 592	131	7	0.05	0.438	0.227	TRUE	738	8.0138	118.286	0	6	NaN	NaN	0	0.001	0.12	0.033	1	0.94345	0.65789	0.194	0.734	0	3.683	TRUE	161
MCS_138	-GLYCL( 293,c) -DHAPT( 461,c) -AKGDH( 533,c) -SUCptspp( 739) -TREptspp( 768) -ACGAptspp( 789) -ACMANAptspp( 790) -ASCBptspp( 807) -SBTptspp( 830) -FRUptspp( 883) -FORtppi(1000,c) -MANGLYCptspp(1255) -MNLptspp(1264) -GALTptspp(1406) -GLCptspp(1409,c) -ACMUMptspp(1413) -FORt2pp(1476) -PDH(1508,c) -MANptspp(1515) -CELBpts(1545) -MALTptspp(1547) -FRUpts2pp(1568) -EX_o2_e(1583,c) -LDH_D(1751,c) -GAMpt…	-EX_o2_e, -focA(c), -focB(c), -ldhA(c), -lpd(c), -nrdD(c), -ptsH(c)	589, 590	132	7	0.05	0.438	0.227	TRUE	738	8.0138	118.286	0	6	NaN	NaN	0	0.001	0.12	0.033	1	0.94345	0.65789	0.194	0.734	0	3.683	TRUE	159
MCS_139	-GLYCL( 293,c) -AKGDH( 533,c) -GND( 578,c) -DRPA( 793,c) -FORtppi(1000,c) -FORt2pp(1476) -PDH(1508,c) -EX_o2_e(1583,c) -LDH_D(1751,c)	-EX_o2_e, -deoC(c), -focA(c), -focB(c), -gnd(c), -ldhA(c), -lpd(c)	631	133	7	0.072	0.437	0.296	TRUE	738	12.102	118.429	0	6	NaN	NaN	0	0.294	0.118	0.339	1	0.96429	0.65789	0.915	0.737	0	5.025	TRUE	11
MCS_140	-GLYCL( 293,c) -AKGDH( 533,c) -GND( 578,c) -FORtppi(1000,c) -FORt2pp(1476) -PDH(1508,c) -EX_o2_e(1583,c) -LDH_D(1751,c) -POR5(2325,c)	-EX_o2_e, -focA(c), -focB(c), -gnd(c), -ldhA(c), -lpd(c), -pfo(c)	623	134	7	0.072	0.436	0.256	TRUE	738	12.102	118.429	0	6	NaN	NaN	0	0.295	0.112	0.161	1	0.96131	0.65789	0.915	0.737	0	4.838	TRUE	19
MCS_141	-GLYCL( 293,c) -AKGDH( 533,c) -GND( 578,c) -FORtppi(1000,c) -FORt2pp(1476) -PDH(1508,c) -EX_o2_e(1583,c) -LDH_D(1751,c) -RNTR1c2(2468,c) -RNTR2c2(2469,c) -RNTR3c2(2470,c) -RNTR4c2(2471,c)	-EX_o2_e, -focA(c), -focB(c), -gnd(c), -ldhA(c), -lpd(c), -nrdD(c)	622	135	7	0.072	0.436	0.256	TRUE	738	12.102	118.429	0	6	NaN	NaN	0	0.295	0.112	0.161	1	0.96131	0.65789	0.915	0.737	0	4.838	TRUE	18
MCS_142	-GLYCL( 293,c) -AKGDH( 533,c) -G6PDH2r( 658,c) -DRPA( 793,c) -FORtppi(1000,c) -FORt2pp(1476) -PDH(1508,c) -EX_o2_e(1583,c) -LDH_D(1751,c)	-EX_o2_e, -deoC(c), -focA(c), -focB(c), -ldhA(c), -lpd(c), -zwf(c)	630	51	7	0.072	0.437	0.296	TRUE	732	12.102	118.429	0	6	NaN	NaN	0	0.294	0.118	0.339	1	0.96429	0.81579	0.915	0.737	0	5.183	TRUE	7
MCS_143	-GLYCL( 293,c) -AKGDH( 533,c) -G6PDH2r( 658,c) -FORtppi(1000,c) -FORt2pp(1476) -PDH(1508,c) -EX_o2_e(1583,c) -LDH_D(1751,c) -POR5(2325,c)	-EX_o2_e, -focA(c), -focB(c), -ldhA(c), -lpd(c), -pfo(c), -zwf(c)	617	52	7	0.072	0.436	0.256	TRUE	732	12.102	118.429	0	6	NaN	NaN	0	0.295	0.112	0.161	1	0.96131	0.81579	0.915	0.737	0	4.995	TRUE	13
MCS_144	-GLYCL( 293,c) -AKGDH( 533,c) -G6PDH2r( 658,c) -FORtppi(1000,c) -FORt2pp(1476) -PDH(1508,c) -EX_o2_e(1583,c) -LDH_D(1751,c) -RNTR1c2(2468,c) -RNTR2c2(2469,c) -RNTR3c2(2470,c) -RNTR4c2(2471,c)	-EX_o2_e, -focA(c), -focB(c), -ldhA(c), -lpd(c), -nrdD(c), -zwf(c)	616	53	7	0.072	0.436	0.256	TRUE	732	12.102	118.429	0	6	NaN	NaN	0	0.295	0.112	0.161	1	0.96131	0.81579	0.915	0.737	0	4.996	TRUE	12
MCS_145	-GLYCL( 293,c) -AKGDH( 533,c) -DRPA( 793,c) -GALt2pp( 826) -FORtppi(1000,c) -GLCt2pp(1411,c) -FORt2pp(1476) -PDH(1508,c) -EX_o2_e(1583,c) -LDH_D(1751,c)	-EX_o2_e, -deoC(c), -focA(c), -focB(c), -galP(c), -ldhA(c), -lpd(c)	638	136	7	0.072	0.436	0.24	TRUE	738	12.102	118.429	0	6	NaN	NaN	0	0.294	0.112	0.091	1	0.93155	0.65789	0.915	0.737	0	4.738	TRUE	32
MCS_146	-GLYCL( 293,c) -AKGDH( 533,c) -DRPA( 793,c) -ATPS4rpp( 845,c) -FORtppi(1000,c) -FORt2pp(1476) -PDH(1508,c) -EX_o2_e(1583,c) -LDH_D(1751,c)	-EX_o2_e, -atpA(c), -deoC(c), -focA(c), -focB(c), -ldhA(c), -lpd(c)	1015, 1016, 1017, 1018, 1019, 1020, 1021, 1022	137	7	0.067	0.46	0.24	TRUE	738	12.102	118.429	0	6	NaN	NaN	0	0.223	0.22	0.092	1	0.96429	0.65789	0.915	0.737	0	4.808	TRUE	22
MCS_147	-GLYCL( 293,c) -AKGDH( 533,c) -DRPA( 793,c) -MTHFC( 976,c) -MTHFD( 977,c) -FORtppi(1000,c) -FORt2pp(1476) -PDH(1508,c) -EX_o2_e(1583,c) -LDH_D(1751,c)	-EX_o2_e, -deoC(c), -focA(c), -focB(c), -folD(c), -ldhA(c), -lpd(c)	625	138	7	0.068	0.432	0.228	TRUE	736	12.102	118.429	0	6	NaN	NaN	0	0.244	0.096	0.038	1	0.76786	0.71053	0.915	0.737	0	4.507	TRUE	82
MCS_148	-GLYCL( 293,c) -AKGDH( 533,c) -DRPA( 793,c) -FORtppi(1000,c) -FORt2pp(1476) -PDH(1508,c) -EX_o2_e(1583,c) -LDH_D(1751,c) -ASPtpp(2706,c) -FUMt1pp(2707,c) -SUCCt1pp(2708,c)	-EX_o2_e, -dauA(c), -deoC(c), -focA(c), -focB(c), -ldhA(c), -lpd(c)	624	139	7	0.059	0.438	0.25	TRUE	738	12.102	118.429	0	6	NaN	NaN	0	0.115	0.122	0.134	1	0.96131	0.65789	0.915	0.737	0	4.642	TRUE	48
MCS_149	-GLYCL( 293,c) -AKGDH( 533,c) -GALt2pp( 826) -FORtppi(1000,c) -GLCt2pp(1411,c) -FORt2pp(1476) -PDH(1508,c) -EX_o2_e(1583,c) -LDH_D(1751,c) -POR5(2325,c)	-EX_o2_e, -focA(c), -focB(c), -galP(c), -ldhA(c), -lpd(c), -pfo(c)	637	140	7	0.072	0.435	0.237	TRUE	738	12.102	118.286	0	6	NaN	NaN	0	0.295	0.107	0.076	1	0.93155	0.65789	0.915	0.734	0	4.716	TRUE	37
MCS_150	-GLYCL( 293,c) -AKGDH( 533,c) -GALt2pp( 826) -FORtppi(1000,c) -GLCt2pp(1411,c) -FORt2pp(1476) -PDH(1508,c) -EX_o2_e(1583,c) -LDH_D(1751,c) -RNTR1c2(2468,c) -RNTR2c2(2469,c) -RNTR3c2(2470,c) -RNTR4c2(2471,c)	-EX_o2_e, -focA(c), -focB(c), -galP(c), -ldhA(c), -lpd(c), -nrdD(c)	636	141	7	0.072	0.435	0.237	TRUE	738	12.102	118.286	0	6	NaN	NaN	0	0.295	0.107	0.076	1	0.93155	0.65789	0.915	0.734	0	4.716	TRUE	35
MCS_151	-GLYCL( 293,c) -AKGDH( 533,c) -ACt2rpp( 835,c) -ATPS4rpp( 845,c) -FORtppi(1000,c) -L_LACt2rpp(1246) -FORt2pp(1476) -GLYCLTt2rpp(1489) -PDH(1508,c) -D_LACt2pp(1871,c)	-atpA(c), -focA(c), -focB(c), -glcA(c), -lldP(c), -lpd(c), -satP(c)	66, 67, 68, 69, 70, 71, 72, 73	142	7	0.125	0.606	0.229	FALSE	763	12.5845	118.286	0	7	NaN	NaN	0	0.999	0.858	0.041	0	0.96131	0	1	0.734	0	4.592	TRUE	57
MCS_152	-GLYCL( 293,c) -AKGDH( 533,c) -ACt2rpp( 835,c) -ATPS4rpp( 845,c) -FORtppi(1000,c) -FORt2pp(1476) -PDH(1508,c) -LDH_D(1751,c)	-atpA(c), -focA(c), -focB(c), -ldhA(c), -lpd(c), -satP(c)	799, 800, 801, 802, 803, 804, 805, 806	143	6	0.125	0.606	0.229	FALSE	763	12.5845	118.429	0	6	NaN	NaN	0.5	0.999	0.858	0.041	0	0.96429	0	1	0.737	0	5.098	TRUE	9
MCS_153	-GLYCL( 293,c) -AKGDH( 533,c) -ACt2rpp( 835,c) -ATPS4rpp( 845,c) -L_LACt2rpp(1246) -GLYCLTt2rpp(1489) -PDH(1508,c) -EX_o2_e(1583,c) -D_LACt2pp(1871,c) -NADH16pp(2223,c) -NADH18pp(2224,c) -NADH17pp(2278,c)	-EX_o2_e, -atpA(c), -glcA(c), -lldP(c), -lpd(c), -nuoA(c), -satP(c)	114, 115, 116, 117, 118, 119, 120, 121, 122, 123, 124, 125, 126, 127, 128, 129, 130, 131, 132, 133, 134, 135, 136, 137, 138, 139, 140, 141, 142, 143, 144, 145, 146, 147, 148, 149, 150, 151, 152, 153, 154, 155, 156, 157, 158, 159, 160, 161, 162, 163, 164, 165, 166, 167, 168, 169, 170, 171, 172, 173, 174, 175, 176, 177, 178, 179, 180, 181, 182, 183, 184, 185, 186, 187, 188, 189, 190, 191, 192, 193,…	144	7	0.06	0.433	0.229	TRUE	738	8.4754	118.429	0	6	NaN	NaN	0	0.136	0.1	0.041	1	0.97321	0.65789	0.276	0.737	0	3.92	TRUE	136
MCS_154	-GLYCL( 293,c) -AKGDH( 533,c) -ACt2rpp( 835,c) -ATPS4rpp( 845,c) -L_LACt2rpp(1246) -GLYCLTt2rpp(1489) -PDH(1508,c) -EX_o2_e(1583,c) -D_LACt2pp(1871,c) -ASPtpp(2706,c) -FUMt1pp(2707,c) -SUCCt1pp(2708,c)	-EX_o2_e, -atpA(c), -dauA(c), -glcA(c), -lldP(c), -lpd(c), -satP(c)	74, 75, 76, 77, 78, 79, 80, 81	145	7	0.06	0.433	0.229	TRUE	738	8.4754	118.429	0	6	NaN	NaN	0	0.134	0.1	0.041	1	0.96131	0.65789	0.276	0.737	0	3.906	TRUE	141
MCS_155	-GLYCL( 293,c) -AKGDH( 533,c) -ACt2rpp( 835,c) -ATPS4rpp( 845,c) -PDH(1508,c) -EX_o2_e(1583,c) -LDH_D(1751,c) -NADH16pp(2223,c) -NADH18pp(2224,c) -NADH17pp(2278,c)	-EX_o2_e, -atpA(c), -ldhA(c), -lpd(c), -nuoA(c), -satP(c)	887, 888, 889, 890, 891, 892, 893, 894, 895, 896, 897, 898, 899, 900, 901, 902, 903, 904, 905, 906, 907, 908, 909, 910, 911, 912, 913, 914, 915, 916, 917, 918, 919, 920, 921, 922, 923, 924, 925, 926, 927, 928, 929, 930, 931, 932, 933, 934, 935, 936, 937, 938, 939, 940, 941, 942, 943, 944, 945, 946, 947, 948, 949, 950, 951, 952, 953, 954, 955, 956, 957, 958, 959, 960, 961, 962, 963, 964, 965, 966,…	146	6	0.06	0.433	0.229	TRUE	738	8.4754	118.429	0	5	NaN	NaN	0.5	0.136	0.1	0.041	1	0.97321	0.65789	0.276	0.737	0	4.42	TRUE	94
MCS_156	-GLYCL( 293,c) -AKGDH( 533,c) -ACt2rpp( 835,c) -ATPS4rpp( 845,c) -PDH(1508,c) -EX_o2_e(1583,c) -LDH_D(1751,c) -ASPtpp(2706,c) -FUMt1pp(2707,c) -SUCCt1pp(2708,c)	-EX_o2_e, -atpA(c), -dauA(c), -ldhA(c), -lpd(c), -satP(c)	847, 848, 849, 850, 851, 852, 853, 854	147	6	0.06	0.433	0.229	TRUE	738	8.4754	118.429	0	5	NaN	NaN	0.5	0.134	0.1	0.041	1	0.96131	0.65789	0.276	0.737	0	4.406	TRUE	97
MCS_157	-GLYCL( 293,c) -AKGDH( 533,c) -ACt2rpp( 835,c) -FORtppi(1000,c) -FORt2pp(1476) -PDH(1508,c) -EX_o2_e(1583,c) -LDH_D(1751,c) -NADH16pp(2223,c) -NADH18pp(2224,c) -NADH17pp(2278,c)	-EX_o2_e, -focA(c), -focB(c), -ldhA(c), -lpd(c), -nuoA(c), -satP(c)	598, 599, 600, 601, 602, 603, 604, 605, 606, 607, 608, 609, 610	148	7	0.066	0.448	0.229	TRUE	738	7.4008	118.429	0	6	NaN	NaN	0	0.216	0.164	0.041	1	0.9494	0.65789	0.086	0.737	0	3.851	TRUE	149
MCS_158	-GLYCL( 293,c) -AKGDH( 533,c) -ACt2rpp( 835,c) -FORtppi(1000,c) -FORt2pp(1476) -PDH(1508,c) -EX_o2_e(1583,c) -LDH_D(1751,c) -ASPtpp(2706,c) -FUMt1pp(2707,c) -SUCCt1pp(2708,c)	-EX_o2_e, -dauA(c), -focA(c), -focB(c), -ldhA(c), -lpd(c), -satP(c)	593	149	7	0.066	0.448	0.229	TRUE	738	12.102	118.429	0	6	NaN	NaN	0	0.216	0.164	0.041	1	0.94345	0.65789	0.915	0.737	0	4.673	TRUE	41
MCS_159	-GLYCL( 293,c) -AKGDH( 533,c) -ATPS4rpp( 845,c) -FORtppi(1000,c) -FORt2pp(1476) -PDH(1508,c) -EX_o2_e(1583,c) -LDH_D(1751,c) -POR5(2325,c)	-EX_o2_e, -atpA(c), -focA(c), -focB(c), -ldhA(c), -lpd(c), -pfo(c)	1007, 1008, 1009, 1010, 1011, 1012, 1013, 1014	150	7	0.067	0.46	0.229	TRUE	738	12.102	118.429	0	6	NaN	NaN	0	0.222	0.22	0.041	1	0.96429	0.65789	0.915	0.737	0	4.757	TRUE	26
MCS_160	-GLYCL( 293,c) -AKGDH( 533,c) -ATPS4rpp( 845,c) -FORtppi(1000,c) -FORt2pp(1476) -PDH(1508,c) -EX_o2_e(1583,c) -LDH_D(1751,c) -RNTR1c2(2468,c) -RNTR2c2(2469,c) -RNTR3c2(2470,c) -RNTR4c2(2471,c)	-EX_o2_e, -atpA(c), -focA(c), -focB(c), -ldhA(c), -lpd(c), -nrdD(c)	999, 1000, 1001, 1002, 1003, 1004, 1005, 1006	151	7	0.067	0.46	0.229	TRUE	738	12.102	118.429	0	6	NaN	NaN	0	0.222	0.22	0.041	1	0.96429	0.65789	0.915	0.737	0	4.757	TRUE	27
MCS_161	-GLYCL( 293,c) -AKGDH( 533,c) -FORtppi(1000,c) -FORt2pp(1476) -PDH(1508,c) -EX_o2_e(1583,c) -LDH_D(1751,c) -POR5(2325,c) -ASPtpp(2706,c) -FUMt1pp(2707,c) -SUCCt1pp(2708,c)	-EX_o2_e, -dauA(c), -focA(c), -focB(c), -ldhA(c), -lpd(c), -pfo(c)	586	152	7	0.059	0.437	0.25	TRUE	738	12.102	118.429	0	6	NaN	NaN	0	0.115	0.118	0.133	1	0.94345	0.65789	0.915	0.737	0	4.62	TRUE	52
MCS_162	-GLYCL( 293,c) -AKGDH( 533,c) -FORtppi(1000,c) -FORt2pp(1476) -PDH(1508,c) -EX_o2_e(1583,c) -LDH_D(1751,c) -RNTR1c2(2468,c) -RNTR2c2(2469,c) -RNTR3c2(2470,c) -RNTR4c2(2471,c) -ASPtpp(2706,c) -FUMt1pp(2707,c) -SUCCt1pp(2708,c)	-EX_o2_e, -dauA(c), -focA(c), -focB(c), -ldhA(c), -lpd(c), -nrdD(c)	585	153	7	0.059	0.437	0.25	TRUE	738	12.102	118.286	0	6	NaN	NaN	0	0.115	0.118	0.133	1	0.94345	0.65789	0.915	0.734	0	4.617	TRUE	53
MCS_163	-DHAPT( 461,c) -SUCptspp( 739) -TREptspp( 768) -ACGAptspp( 789) -ACMANAptspp( 790) -DRPA( 793,c) -ASCBptspp( 807) -SBTptspp( 830) -FRUptspp( 883) -FORtppi(1000,c) -MANGLYCptspp(1255) -MNLptspp(1264) -GALTptspp(1406) -GLCptspp(1409,c) -ACMUMptspp(1413) -FORt2pp(1476) -PDH(1508,c) -MANptspp(1515) -CELBpts(1545) -MALTptspp(1547) -FRUpts2pp(1568) -EX_o2_e(1583,c) -LDH_D(1751,c) -GAMptspp(1866) -ARBTp…	-EX_o2_e, -aceE(c), -deoC(c), -focA(c), -focB(c), -ldhA(c), -ptsH(c)	687, 688, 689, 690	154	7	0.05	0.438	0.235	TRUE	738	8.0138	118.286	0	6	NaN	NaN	0	0	0.124	0.07	1	0.95536	0.65789	0.194	0.734	0	3.736	TRUE	153
MCS_164	-DHAPT( 461,c) -SUCptspp( 739) -TREptspp( 768) -ACGAptspp( 789) -ACMANAptspp( 790) -ASCBptspp( 807) -SBTptspp( 830) -FRUptspp( 883) -FORtppi(1000,c) -MANGLYCptspp(1255) -MNLptspp(1264) -GALTptspp(1406) -GLCptspp(1409,c) -ACMUMptspp(1413) -FORt2pp(1476) -PDH(1508,c) -MANptspp(1515) -CELBpts(1545) -MALTptspp(1547) -FRUpts2pp(1568) -EX_o2_e(1583,c) -LDH_D(1751,c) -GAMptspp(1866) -POR5(2325,c) -ARBTp…	-EX_o2_e, -aceE(c), -focA(c), -focB(c), -ldhA(c), -pfo(c), -ptsH(c)	659, 660, 661, 662	155	7	0.05	0.438	0.227	TRUE	738	8.0138	118.286	0	6	NaN	NaN	0	0.001	0.12	0.033	1	0.94345	0.65789	0.194	0.734	0	3.683	TRUE	160
MCS_165	-DHAPT( 461,c) -SUCptspp( 739) -TREptspp( 768) -ACGAptspp( 789) -ACMANAptspp( 790) -ASCBptspp( 807) -SBTptspp( 830) -FRUptspp( 883) -FORtppi(1000,c) -MANGLYCptspp(1255) -MNLptspp(1264) -GALTptspp(1406) -GLCptspp(1409,c) -ACMUMptspp(1413) -FORt2pp(1476) -PDH(1508,c) -MANptspp(1515) -CELBpts(1545) -MALTptspp(1547) -FRUpts2pp(1568) -EX_o2_e(1583,c) -LDH_D(1751,c) -GAMptspp(1866) -RNTR1c2(2468,c) -RN…	-EX_o2_e, -aceE(c), -focA(c), -focB(c), -ldhA(c), -nrdD(c), -ptsH(c)	655, 656, 657, 658	156	7	0.05	0.438	0.227	TRUE	738	8.0138	118.429	0	6	NaN	NaN	0	0.001	0.121	0.033	1	0.94345	0.65789	0.194	0.737	0	3.686	TRUE	158
MCS_166	-AKGDH( 533,c) -ACt2rpp( 835,c) -ATPS4rpp( 845,c) -FORtppi(1000,c) -FORt2pp(1476) -PDH(1508,c) -LDH_D(1751,c)	-aceE(c), -atpA(c), -focA(c), -focB(c), -ldhA(c), -satP(c), -sucA(c)	1071, 1072, 1073, 1074, 1075, 1076, 1077, 1078, 1079, 1080, 1081, 1082, 1083, 1084, 1085, 1086, 1087, 1088, 1089, 1090, 1091, 1092, 1093, 1094, 1095, 1096, 1097, 1098, 1099, 1100, 1101, 1102	157	7	0.125	0.606	0.229	FALSE	763	12.5845	118.429	0	7	NaN	NaN	0	0.999	0.858	0.041	0	0.96429	0	1	0.737	0	4.598	TRUE	56
MCS_167	-GND( 578,c) -DRPA( 793,c) -FORtppi(1000,c) -FORt2pp(1476) -PDH(1508,c) -EX_o2_e(1583,c) -LDH_D(1751,c)	-EX_o2_e, -aceE(c), -deoC(c), -focA(c), -focB(c), -gnd(c), -ldhA(c)	695, 696	158	7	0.072	0.437	0.279	TRUE	738	12.102	118.429	0	6	NaN	NaN	0	0.294	0.118	0.261	1	0.96429	0.65789	0.915	0.737	0	4.947	TRUE	14
MCS_168	-GND( 578,c) -FORtppi(1000,c) -FORt2pp(1476) -PDH(1508,c) -EX_o2_e(1583,c) -LDH_D(1751,c) -POR5(2325,c)	-EX_o2_e, -aceE(c), -focA(c), -focB(c), -gnd(c), -ldhA(c), -pfo(c)	679, 680	159	7	0.072	0.436	0.233	TRUE	738	12.102	118.429	0	6	NaN	NaN	0	0.295	0.112	0.061	1	0.93452	0.65789	0.915	0.737	0	4.711	TRUE	39
MCS_169	-GND( 578,c) -FORtppi(1000,c) -FORt2pp(1476) -PDH(1508,c) -EX_o2_e(1583,c) -LDH_D(1751,c) -RNTR1c2(2468,c) -RNTR2c2(2469,c) -RNTR3c2(2470,c) -RNTR4c2(2471,c)	-EX_o2_e, -aceE(c), -focA(c), -focB(c), -gnd(c), -ldhA(c), -nrdD(c)	677, 678	160	7	0.072	0.436	0.233	TRUE	738	12.102	118.429	0	6	NaN	NaN	0	0.295	0.112	0.061	1	0.93452	0.65789	0.915	0.737	0	4.711	TRUE	38
MCS_170	-G6PDH2r( 658,c) -DRPA( 793,c) -FORtppi(1000,c) -FORt2pp(1476) -PDH(1508,c) -EX_o2_e(1583,c) -LDH_D(1751,c)	-EX_o2_e, -aceE(c), -deoC(c), -focA(c), -focB(c), -ldhA(c), -zwf(c)	693, 694	54	7	0.072	0.437	0.279	TRUE	732	12.102	118.429	0	6	NaN	NaN	0	0.294	0.118	0.261	1	0.96429	0.81579	0.915	0.737	0	5.105	TRUE	8
MCS_171	-G6PDH2r( 658,c) -FORtppi(1000,c) -FORt2pp(1476) -PDH(1508,c) -EX_o2_e(1583,c) -LDH_D(1751,c) -POR5(2325,c)	-EX_o2_e, -aceE(c), -focA(c), -focB(c), -ldhA(c), -pfo(c), -zwf(c)	673, 674	55	7	0.072	0.436	0.233	TRUE	732	12.102	118.429	0	6	NaN	NaN	0	0.295	0.112	0.061	1	0.93452	0.81579	0.915	0.737	0	4.869	TRUE	17
MCS_172	-G6PDH2r( 658,c) -FORtppi(1000,c) -FORt2pp(1476) -PDH(1508,c) -EX_o2_e(1583,c) -LDH_D(1751,c) -RNTR1c2(2468,c) -RNTR2c2(2469,c) -RNTR3c2(2470,c) -RNTR4c2(2471,c)	-EX_o2_e, -aceE(c), -focA(c), -focB(c), -ldhA(c), -nrdD(c), -zwf(c)	671, 672	56	7	0.072	0.436	0.233	TRUE	732	12.102	118.429	0	6	NaN	NaN	0	0.295	0.112	0.061	1	0.93452	0.81579	0.915	0.737	0	4.869	TRUE	16
MCS_173	-DRPA( 793,c) -GALt2pp( 826) -FORtppi(1000,c) -GLCt2pp(1411,c) -FORt2pp(1476) -PDH(1508,c) -EX_o2_e(1583,c) -LDH_D(1751,c)	-EX_o2_e, -aceE(c), -deoC(c), -focA(c), -focB(c), -galP(c), -ldhA(c)	703, 704	161	7	0.072	0.436	0.24	TRUE	738	12.102	118.429	0	6	NaN	NaN	0	0.294	0.112	0.091	1	0.93155	0.65789	0.915	0.737	0	4.738	TRUE	31
MCS_174	-DRPA( 793,c) -ATPS4rpp( 845,c) -FORtppi(1000,c) -FORt2pp(1476) -PDH(1508,c) -EX_o2_e(1583,c) -LDH_D(1751,c)	-EX_o2_e, -aceE(c), -atpA(c), -deoC(c), -focA(c), -focB(c), -ldhA(c)	1455, 1456, 1457, 1458, 1459, 1460, 1461, 1462, 1463, 1464, 1465, 1466, 1467, 1468, 1469, 1470	162	7	0.067	0.46	0.24	TRUE	738	12.102	118.429	0	6	NaN	NaN	0	0.223	0.22	0.092	1	0.96429	0.65789	0.915	0.737	0	4.809	TRUE	21
MCS_175	-DRPA( 793,c) -MTHFC( 976,c) -MTHFD( 977,c) -FORtppi(1000,c) -FORt2pp(1476) -PDH(1508,c) -EX_o2_e(1583,c) -LDH_D(1751,c)	-EX_o2_e, -aceE(c), -deoC(c), -focA(c), -focB(c), -folD(c), -ldhA(c)	683, 684	163	7	0.07	0.436	0.222	TRUE	736	12.102	118.286	0	6	NaN	NaN	0	0.264	0.113	0.01	1	0.74107	0.71053	0.915	0.734	0	4.487	TRUE	83
MCS_176	-DRPA( 793,c) -FORtppi(1000,c) -FORt2pp(1476) -PDH(1508,c) -EX_o2_e(1583,c) -LDH_D(1751,c) -ASPtpp(2706,c) -FUMt1pp(2707,c) -SUCCt1pp(2708,c)	-EX_o2_e, -aceE(c), -dauA(c), -deoC(c), -focA(c), -focB(c), -ldhA(c)	681, 682	164	7	0.059	0.438	0.25	TRUE	738	12.102	118.286	0	6	NaN	NaN	0	0.115	0.123	0.134	1	0.96131	0.65789	0.915	0.734	0	4.64	TRUE	50
MCS_177	-GALt2pp( 826) -FORtppi(1000,c) -GLCt2pp(1411,c) -FORt2pp(1476) -PDH(1508,c) -EX_o2_e(1583,c) -LDH_D(1751,c) -POR5(2325,c)	-EX_o2_e, -aceE(c), -focA(c), -focB(c), -galP(c), -ldhA(c), -pfo(c)	701, 702	165	7	0.072	0.435	0.237	TRUE	738	12.102	118.286	0	6	NaN	NaN	0	0.295	0.107	0.076	1	0.93155	0.65789	0.915	0.734	0	4.716	TRUE	36
MCS_178	-GALt2pp( 826) -FORtppi(1000,c) -GLCt2pp(1411,c) -FORt2pp(1476) -PDH(1508,c) -EX_o2_e(1583,c) -LDH_D(1751,c) -RNTR1c2(2468,c) -RNTR2c2(2469,c) -RNTR3c2(2470,c) -RNTR4c2(2471,c)	-EX_o2_e, -aceE(c), -focA(c), -focB(c), -galP(c), -ldhA(c), -nrdD(c)	699, 700	166	7	0.072	0.435	0.237	TRUE	738	12.102	118	0	6	NaN	NaN	0	0.295	0.107	0.076	1	0.93155	0.65789	0.915	0.728	0	4.71	TRUE	40
MCS_179	-ACt2rpp( 835,c) -ATPS4rpp( 845,c) -FORtppi(1000,c) -FORt2pp(1476) -PDH(1508,c) -SUCOAS(1555,c) -LDH_D(1751,c)	-aceE(c), -atpA(c), -focA(c), -focB(c), -ldhA(c), -satP(c), -sucC(c)	1471, 1472, 1473, 1474, 1475, 1476, 1477, 1478, 1479, 1480, 1481, 1482, 1483, 1484, 1485, 1486, 1487, 1488, 1489, 1490, 1491, 1492, 1493, 1494, 1495, 1496, 1497, 1498, 1499, 1500, 1501, 1502	167	7	0.126	0.605	0.229	FALSE	763	12.5845	118	0	7	NaN	NaN	0	1	0.85	0.041	0	0.96131	0	1	0.728	0	4.58	TRUE	65
MCS_180	-ACt2rpp( 835,c) -ATPS4rpp( 845,c) -L_LACt2rpp(1246) -GLYCLTt2rpp(1489) -PDH(1508,c) -EX_o2_e(1583,c) -D_LACt2pp(1871,c) -NADH16pp(2223,c) -NADH18pp(2224,c) -NADH17pp(2278,c)	-EX_o2_e, -aceE(c), -atpA(c), -glcA(c), -lldP(c), -nuoA(c), -satP(c)	298, 299, 300, 301, 302, 303, 304, 305, 306, 307, 308, 309, 310, 311, 312, 313, 314, 315, 316, 317, 318, 319, 320, 321, 322, 323, 324, 325, 326, 327, 328, 329, 330, 331, 332, 333, 334, 335, 336, 337, 338, 339, 340, 341, 342, 343, 344, 345, 346, 347, 348, 349, 350, 351, 352, 353, 354, 355, 356, 357, 358, 359, 360, 361, 362, 363, 364, 365, 366, 367, 368, 369, 370, 371, 372, 373, 374, 375, 376, 377,…	168	7	0.06	0.433	0.229	TRUE	738	8.4754	118	0	6	NaN	NaN	0	0.136	0.1	0.041	1	0.97321	0.65789	0.276	0.728	0	3.911	TRUE	138
MCS_181	-ACt2rpp( 835,c) -ATPS4rpp( 845,c) -L_LACt2rpp(1246) -GLYCLTt2rpp(1489) -PDH(1508,c) -EX_o2_e(1583,c) -D_LACt2pp(1871,c) -ASPtpp(2706,c) -FUMt1pp(2707,c) -SUCCt1pp(2708,c)	-EX_o2_e, -aceE(c), -atpA(c), -dauA(c), -glcA(c), -lldP(c), -satP(c)	218, 219, 220, 221, 222, 223, 224, 225, 226, 227, 228, 229, 230, 231, 232, 233	169	7	0.06	0.433	0.229	TRUE	738	8.4754	118	0	6	NaN	NaN	0	0.134	0.1	0.041	1	0.96131	0.65789	0.276	0.728	0	3.897	TRUE	146
MCS_182	-ACt2rpp( 835,c) -ATPS4rpp( 845,c) -PDH(1508,c) -EX_o2_e(1583,c) -LDH_D(1751,c) -NADH16pp(2223,c) -NADH18pp(2224,c) -NADH17pp(2278,c)	-EX_o2_e, -aceE(c), -atpA(c), -ldhA(c), -nuoA(c), -satP(c)	1199, 1200, 1201, 1202, 1203, 1204, 1205, 1206, 1207, 1208, 1209, 1210, 1211, 1212, 1213, 1214, 1215, 1216, 1217, 1218, 1219, 1220, 1221, 1222, 1223, 1224, 1225, 1226, 1227, 1228, 1229, 1230, 1231, 1232, 1233, 1234, 1235, 1236, 1237, 1238, 1239, 1240, 1241, 1242, 1243, 1244, 1245, 1246, 1247, 1248, 1249, 1250, 1251, 1252, 1253, 1254, 1255, 1256, 1257, 1258, 1259, 1260, 1261, 1262, 1263, 1264, 126…	170	6	0.06	0.433	0.229	TRUE	738	8.4754	118	0	5	NaN	NaN	0.5	0.136	0.1	0.041	1	0.97321	0.65789	0.276	0.728	0	4.411	TRUE	95
MCS_183	-ACt2rpp( 835,c) -ATPS4rpp( 845,c) -PDH(1508,c) -EX_o2_e(1583,c) -LDH_D(1751,c) -ASPtpp(2706,c) -FUMt1pp(2707,c) -SUCCt1pp(2708,c)	-EX_o2_e, -aceE(c), -atpA(c), -dauA(c), -ldhA(c), -satP(c)	1119, 1120, 1121, 1122, 1123, 1124, 1125, 1126, 1127, 1128, 1129, 1130, 1131, 1132, 1133, 1134	171	6	0.06	0.433	0.229	TRUE	738	8.4754	118	0	5	NaN	NaN	0.5	0.134	0.1	0.041	1	0.96131	0.65789	0.276	0.728	0	4.398	TRUE	99
MCS_184	-ATPS4rpp( 845,c) -FORtppi(1000,c) -FORt2pp(1476) -PDH(1508,c) -EX_o2_e(1583,c) -LDH_D(1751,c) -POR5(2325,c)	-EX_o2_e, -aceE(c), -atpA(c), -focA(c), -focB(c), -ldhA(c), -pfo(c)	1439, 1440, 1441, 1442, 1443, 1444, 1445, 1446, 1447, 1448, 1449, 1450, 1451, 1452, 1453, 1454	172	7	0.067	0.46	0.229	TRUE	738	12.102	118	0	6	NaN	NaN	0	0.222	0.22	0.041	1	0.96429	0.65789	0.915	0.728	0	4.748	TRUE	30
MCS_185	-ATPS4rpp( 845,c) -FORtppi(1000,c) -FORt2pp(1476) -PDH(1508,c) -EX_o2_e(1583,c) -LDH_D(1751,c) -RNTR1c2(2468,c) -RNTR2c2(2469,c) -RNTR3c2(2470,c) -RNTR4c2(2471,c)	-EX_o2_e, -aceE(c), -atpA(c), -focA(c), -focB(c), -ldhA(c), -nrdD(c)	1423, 1424, 1425, 1426, 1427, 1428, 1429, 1430, 1431, 1432, 1433, 1434, 1435, 1436, 1437, 1438	173	7	0.067	0.46	0.229	TRUE	738	12.102	118	0	6	NaN	NaN	0	0.222	0.22	0.041	1	0.96429	0.65789	0.915	0.728	0	4.748	TRUE	29
MCS_186	-FORtppi(1000,c) -FORt2pp(1476) -PDH(1508,c) -EX_o2_e(1583,c) -LDH_D(1751,c) -POR5(2325,c) -ASPtpp(2706,c) -FUMt1pp(2707,c) -SUCCt1pp(2708,c)	-EX_o2_e, -aceE(c), -dauA(c), -focA(c), -focB(c), -ldhA(c), -pfo(c)	649, 650	174	7	0.059	0.437	0.25	TRUE	738	12.102	118	0	6	NaN	NaN	0	0.115	0.119	0.133	1	0.94345	0.65789	0.915	0.728	0	4.612	TRUE	54
MCS_187	-FORtppi(1000,c) -FORt2pp(1476) -PDH(1508,c) -EX_o2_e(1583,c) -LDH_D(1751,c) -RNTR1c2(2468,c) -RNTR2c2(2469,c) -RNTR3c2(2470,c) -RNTR4c2(2471,c) -ASPtpp(2706,c) -FUMt1pp(2707,c) -SUCCt1pp(2708,c)	-EX_o2_e, -aceE(c), -dauA(c), -focA(c), -focB(c), -ldhA(c), -nrdD(c)	647, 648	175	7	0.059	0.437	0.25	TRUE	738	12.102	118	0	6	NaN	NaN	0	0.115	0.118	0.133	1	0.94345	0.65789	0.915	0.728	0	4.611	TRUE	55
