# Supplementary material for: An extended and generalized framework for the calculation of metabolic intervention strategies based on minimal cut sets
Source: PLoS Comput Biol. 2020 Jul 27;16(7):e1008110. doi: 10.1371/journal.pcbi.1008110 (PMC7410339; doi:10.1371/journal.pcbi.1008110)
Supplement: S2 Table — (XLSX) [file pcbi.1008110.s002.xlsx]

## Sheet: S2 Table
Scenario 2: Growth-coupled 2,3-BDO synthesis in E. coli with an increased tolerance for high ATP maintenance rates
MCS computation setup:		Model:	iML1515		Target 1:	Y_(23BDO⁄Glc) ≤ 0.3* Y_(23BDO⁄Glc, max)		Desired 1:	μ≥0.05 h-1		Desired 2:	rATPM ≥ 18 mmol gBDW-1 h-1
Ranking:
2,3-BDO iML1515	reaction KOs	gene interventions	associated gMCS	equivalence_class	P1_sum_intv_costs	P2_max_growth	P3_min_Y_at_max_growth	P4_min_Y	P5_anaerobic	P7_num_accessible_metabolites	P8_optMDF	P9_overlap_Score	P10_feas_core	num_gen_intvs_core	rBM_max_core	Ymin_rBM_max_core	S1	S2	S3	S4	S5	S6	S7	S8	S9	S10	Total	is_representative	rank
Reference_1		NaN		1	0	0.877	0	0	FALSE	763	27.1595	0	1	0	0.877	0	0	0	0	0	0	0	0	0	0	0	0	FALSE	0
MCS_01	-PPM( 71,c) -PFL( 138,c) -POX( 141,c) -GLYCL( 293,c) -AKGDH( 533,c) -PPM2( 654,c) -ATPS4rpp( 845,c) -PDH(1508,c) -OBTFL(1605) -LDH_D(1751,c)	-atpA(c), -deoB(c), -ldhA(c), -lpd(c), -pflA(c), -pflC(c), -poxB(c)	225, 226, 227, 228, 229, 230, 231, 232, 233, 234, 235, 236, 237, 238, 239, 240	2	7	0.104	0.618	0.229	FALSE	762	12.5845	16.143	0	7	0	0.229	0	0	1	0.4	0	1	1	0	0.808	0	4.208	TRUE	6
MCS_02	-PPM( 71,c) -PFL( 138,c) -POX( 141,c) -PPM2( 654,c) -ATPS4rpp( 845,c) -PDH(1508,c) -OBTFL(1605) -LDH_D(1751,c)	-aceE(c), -atpA(c), -deoB(c), -ldhA(c), -pflA(c), -pflC(c), -poxB(c)	289, 290, 291, 292, 293, 294, 295, 296, 297, 298, 299, 300, 301, 302, 303, 304, 305, 306, 307, 308, 309, 310, 311, 312, 313, 314, 315, 316, 317, 318, 319, 320	3	7	0.117	0.614	0.229	FALSE	762	12.5845	16.143	0	7	0	0.229	0	0.6	0.702	0.533	0	0.83333	1	0	0.808	0	4.476	TRUE	2
MCS_03	-PPM( 71,c) -POX( 141,c) -GLYCL( 293,c) -AKGDH( 533,c) -PPM2( 654,c) -ATPS4rpp( 845,c) -FORtppi(1000,c) -FORt2pp(1476) -PDH(1508,c) -LDH_D(1751,c)	-atpA(c), -deoB(c), -focA(c), -focB(c), -ldhA(c), -lpd(c), -poxB(c)	33, 34, 35, 36, 37, 38, 39, 40	4	7	0.122	0.614	0.229	FALSE	762	12.5845	16.143	0	7	0	0.229	0	0.822	0.669	0.267	0	0.16667	1	0	0.808	0	3.733	TRUE	14
MCS_04	-PPM( 71,c) -POX( 141,c) -PPM2( 654,c) -ATPS4rpp( 845,c) -FORtppi(1000,c) -FORt2pp(1476) -PDH(1508,c) -LDH_D(1751,c)	-aceE(c), -atpA(c), -deoB(c), -focA(c), -focB(c), -ldhA(c), -poxB(c)	65, 66, 67, 68, 69, 70, 71, 72, 73, 74, 75, 76, 77, 78, 79, 80	5	7	0.122	0.614	0.229	FALSE	762	12.5845	16.143	0	7	0	0.229	0	0.822	0.668	0.8	0	0.16667	1	0	0.808	0	4.265	TRUE	4
MCS_05	-PFL( 138,c) -POX( 141,c) -GLYCL( 293,c) -AKGDH( 533,c) -DRPA( 793,c) -ATPS4rpp( 845,c) -PDH(1508,c) -OBTFL(1605) -LDH_D(1751,c)	-atpA(c), -deoC(c), -ldhA(c), -lpd(c), -pflA(c), -pflC(c), -poxB(c)	273, 274, 275, 276, 277, 278, 279, 280, 281, 282, 283, 284, 285, 286, 287, 288	6	7	0.108	0.617	0.229	FALSE	763	12.5845	16.143	0	7	0	0.229	0	0.176	0.878	0	0	1	0	0	0.808	0	2.862	TRUE	21
MCS_06	-PFL( 138,c) -POX( 141,c) -GLYCL( 293,c) -AKGDH( 533,c) -ATPS4rpp( 845,c) -PDH(1508,c) -OBTFL(1605) -LDH_D(1751,c) -POR5(2325,c)	-atpA(c), -ldhA(c), -lpd(c), -pflA(c), -pflC(c), -pfo(c), -poxB(c)	257, 258, 259, 260, 261, 262, 263, 264, 265, 266, 267, 268, 269, 270, 271, 272	7	7	0.121	0.611	0.229	FALSE	763	12.5845	16.143	0	7	0	0.229	0	0.778	0.466	0.267	0	0.33333	0	0	0.808	0	2.653	TRUE	23
MCS_07	-PFL( 138,c) -POX( 141,c) -GLYCL( 293,c) -AKGDH( 533,c) -ATPS4rpp( 845,c) -PDH(1508,c) -OBTFL(1605) -LDH_D(1751,c) -RNTR1c2(2468,c) -RNTR2c2(2469,c) -RNTR3c2(2470,c) -RNTR4c2(2471,c)	-atpA(c), -ldhA(c), -lpd(c), -nrdD(c), -pflA(c), -pflC(c), -poxB(c)	241, 242, 243, 244, 245, 246, 247, 248, 249, 250, 251, 252, 253, 254, 255, 256	8	7	0.121	0.611	0.229	FALSE	763	12.5845	16.143	0	7	0	0.229	0	0.779	0.468	0.267	0	0.33333	0	0	0.808	0	2.654	TRUE	22
MCS_08	-PFL( 138,c) -POX( 141,c) -DRPA( 793,c) -ATPS4rpp( 845,c) -PDH(1508,c) -OBTFL(1605) -LDH_D(1751,c)	-aceE(c), -atpA(c), -deoC(c), -ldhA(c), -pflA(c), -pflC(c), -poxB(c)	449, 450, 451, 452, 453, 454, 455, 456, 457, 458, 459, 460, 461, 462, 463, 464, 465, 466, 467, 468, 469, 470, 471, 472, 473, 474, 475, 476, 477, 478, 479, 480	9	7	0.117	0.614	0.229	FALSE	763	12.5845	17.286	1	7	0.117	0.614	0	0.6	0.702	0.267	0	0.83333	0	0	1	1	4.402	TRUE	3
MCS_09	-PFL( 138,c) -POX( 141,c) -ATPS4rpp( 845,c) -PDH(1508,c) -OBTFL(1605) -LDH_D(1751,c) -POR5(2325,c)	-aceE(c), -atpA(c), -ldhA(c), -pflA(c), -pflC(c), -pfo(c), -poxB(c)	353, 354, 355, 356, 357, 358, 359, 360, 361, 362, 363, 364, 365, 366, 367, 368, 369, 370, 371, 372, 373, 374, 375, 376, 377, 378, 379, 380, 381, 382, 383, 384	10	7	0.121	0.611	0.229	FALSE	763	12.5845	17.286	1	7	0.121	0.611	0	0.791	0.494	0.267	0	0.33333	0	0	1	1	3.885	TRUE	10
MCS_10	-PFL( 138,c) -POX( 141,c) -ATPS4rpp( 845,c) -PDH(1508,c) -OBTFL(1605) -LDH_D(1751,c) -RNTR1c2(2468,c) -RNTR2c2(2469,c) -RNTR3c2(2470,c) -RNTR4c2(2471,c)	-aceE(c), -atpA(c), -ldhA(c), -nrdD(c), -pflA(c), -pflC(c), -poxB(c)	321, 322, 323, 324, 325, 326, 327, 328, 329, 330, 331, 332, 333, 334, 335, 336, 337, 338, 339, 340, 341, 342, 343, 344, 345, 346, 347, 348, 349, 350, 351, 352	11	7	0.121	0.611	0.229	FALSE	763	12.5845	17.286	1	7	0.121	0.611	0	0.791	0.495	0	0	0.33333	0	0	1	1	3.619	TRUE	16
MCS_11	-PFL( 138,c) -GLYCL( 293,c) -AKGDH( 533,c) -ACt2rpp( 835,c) -ATPS4rpp( 845,c) -L_LACt2rpp(1246) -GLYCLTt2rpp(1489) -PDH(1508,c) -OBTFL(1605) -D_LACt2pp(1871,c)	-atpA(c), -glcA(c), -lldP(c), -lpd(c), -pflA(c), -pflC(c), -satP(c)	9, 10, 11, 12, 13, 14, 15, 16, 17, 18, 19, 20, 21, 22, 23, 24	12	7	0.125	0.606	0.229	FALSE	763	12.5845	17.286	0	7	0	0.229	0	0.985	0.129	0.933	0	0	0	0	1	0	3.047	TRUE	20
MCS_12	-PFL( 138,c) -GLYCL( 293,c) -AKGDH( 533,c) -ACt2rpp( 835,c) -ATPS4rpp( 845,c) -PDH(1508,c) -OBTFL(1605) -LDH_D(1751,c)	-atpA(c), -ldhA(c), -lpd(c), -pflA(c), -pflC(c), -satP(c)	193, 194, 195, 196, 197, 198, 199, 200, 201, 202, 203, 204, 205, 206, 207, 208, 209, 210, 211, 212, 213, 214, 215, 216, 217, 218, 219, 220, 221, 222, 223, 224	13	6	0.125	0.606	0.229	FALSE	763	12.5845	17.286	0	6	0	0.229	1	0.985	0.097	0.267	0	0.083333	0	0	1	0	3.432	TRUE	18
MCS_13	-PFL( 138,c) -AKGDH( 533,c) -ACt2rpp( 835,c) -ATPS4rpp( 845,c) -PDH(1508,c) -OBTFL(1605) -LDH_D(1751,c)	-aceE(c), -atpA(c), -ldhA(c), -pflA(c), -pflC(c), -satP(c), -sucA(c)	385, 386, 387, 388, 389, 390, 391, 392, 393, 394, 395, 396, 397, 398, 399, 400, 401, 402, 403, 404, 405, 406, 407, 408, 409, 410, 411, 412, 413, 414, 415, 416, 417, 418, 419, 420, 421, 422, 423, 424, 425, 426, 427, 428, 429, 430, 431, 432, 433, 434, 435, 436, 437, 438, 439, 440, 441, 442, 443, 444, 445, 446, 447, 448	14	7	0.125	0.606	0.229	FALSE	763	12.5845	17.286	1	7	0.125	0.606	0	0.993	0.134	0.533	0	0.083333	0	0	1	1	3.744	TRUE	13
MCS_14	-PFL( 138,c) -ACt2rpp( 835,c) -ATPS4rpp( 845,c) -PDH(1508,c) -SUCOAS(1555,c) -OBTFL(1605) -LDH_D(1751,c)	-aceE(c), -atpA(c), -ldhA(c), -pflA(c), -pflC(c), -satP(c), -sucC(c)	481, 482, 483, 484, 485, 486, 487, 488, 489, 490, 491, 492, 493, 494, 495, 496, 497, 498, 499, 500, 501, 502, 503, 504, 505, 506, 507, 508, 509, 510, 511, 512, 513, 514, 515, 516, 517, 518, 519, 520, 521, 522, 523, 524, 525, 526, 527, 528, 529, 530, 531, 532, 533, 534, 535, 536, 537, 538, 539, 540, 541, 542, 543, 544	15	7	0.126	0.604	0.229	FALSE	763	12.5845	17.286	1	7	0.126	0.605	0	0.998	0	0.267	0	0	0	0	1	1	3.265	TRUE	19
MCS_15	-POX( 141,c) -GLYCL( 293,c) -AKGDH( 533,c) -DRPA( 793,c) -ATPS4rpp( 845,c) -FORtppi(1000,c) -FORt2pp(1476) -PDH(1508,c) -LDH_D(1751,c)	-atpA(c), -deoC(c), -focA(c), -focB(c), -ldhA(c), -lpd(c), -poxB(c)	57, 58, 59, 60, 61, 62, 63, 64	16	7	0.122	0.614	0.229	FALSE	763	12.5845	17.286	1	7	0.122	0.614	0	0.822	0.668	0.267	0	0.16667	0	0	1	1	3.924	TRUE	7
MCS_16	-POX( 141,c) -GLYCL( 293,c) -AKGDH( 533,c) -ATPS4rpp( 845,c) -FORtppi(1000,c) -FORt2pp(1476) -PDH(1508,c) -LDH_D(1751,c) -POR5(2325,c)	-atpA(c), -focA(c), -focB(c), -ldhA(c), -lpd(c), -pfo(c), -poxB(c)	49, 50, 51, 52, 53, 54, 55, 56	17	7	0.122	0.613	0.229	FALSE	763	12.5845	17.286	1	7	0.122	0.613	0	0.827	0.635	0.133	0	0.16667	0	0	1	1	3.762	TRUE	12
MCS_17	-POX( 141,c) -GLYCL( 293,c) -AKGDH( 533,c) -ATPS4rpp( 845,c) -FORtppi(1000,c) -FORt2pp(1476) -PDH(1508,c) -LDH_D(1751,c) -RNTR1c2(2468,c) -RNTR2c2(2469,c) -RNTR3c2(2470,c) -RNTR4c2(2471,c)	-atpA(c), -focA(c), -focB(c), -ldhA(c), -lpd(c), -nrdD(c), -poxB(c)	41, 42, 43, 44, 45, 46, 47, 48	18	7	0.122	0.613	0.229	FALSE	763	12.5845	17.286	1	7	0.122	0.613	0	0.827	0.636	0.267	0	0.16667	0	0	1	1	3.897	TRUE	8
MCS_18	-POX( 141,c) -DRPA( 793,c) -ATPS4rpp( 845,c) -FORtppi(1000,c) -FORt2pp(1476) -PDH(1508,c) -LDH_D(1751,c)	-aceE(c), -atpA(c), -deoC(c), -focA(c), -focB(c), -ldhA(c), -poxB(c)	145, 146, 147, 148, 149, 150, 151, 152, 153, 154, 155, 156, 157, 158, 159, 160	19	7	0.122	0.614	0.229	FALSE	763	12.5845	17.286	1	7	0.122	0.614	0	0.822	0.669	0.067	0	0.16667	0	0	1	1	3.724	TRUE	15
MCS_19	-POX( 141,c) -ATPS4rpp( 845,c) -FORtppi(1000,c) -FORt2pp(1476) -PDH(1508,c) -LDH_D(1751,c) -POR5(2325,c)	-aceE(c), -atpA(c), -focA(c), -focB(c), -ldhA(c), -pfo(c), -poxB(c)	97, 98, 99, 100, 101, 102, 103, 104, 105, 106, 107, 108, 109, 110, 111, 112	20	7	0.122	0.613	0.229	FALSE	763	12.5845	17.286	1	7	0.122	0.613	0	0.827	0.635	0.267	0	0.16667	0	0	1	1	3.895	TRUE	9
MCS_20	-POX( 141,c) -ATPS4rpp( 845,c) -FORtppi(1000,c) -FORt2pp(1476) -PDH(1508,c) -LDH_D(1751,c) -RNTR1c2(2468,c) -RNTR2c2(2469,c) -RNTR3c2(2470,c) -RNTR4c2(2471,c)	-aceE(c), -atpA(c), -focA(c), -focB(c), -ldhA(c), -nrdD(c), -poxB(c)	81, 82, 83, 84, 85, 86, 87, 88, 89, 90, 91, 92, 93, 94, 95, 96	21	7	0.122	0.613	0.229	FALSE	763	12.5845	17.286	1	7	0.122	0.613	0	0.827	0.636	0.133	0	0.16667	0	0	1	1	3.763	TRUE	11
MCS_21	-GLYCL( 293,c) -AKGDH( 533,c) -ACt2rpp( 835,c) -ATPS4rpp( 845,c) -FORtppi(1000,c) -L_LACt2rpp(1246) -FORt2pp(1476) -GLYCLTt2rpp(1489) -PDH(1508,c) -D_LACt2pp(1871,c)	-atpA(c), -focA(c), -focB(c), -glcA(c), -lldP(c), -lpd(c), -satP(c)	1, 2, 3, 4, 5, 6, 7, 8	22	7	0.125	0.606	0.229	FALSE	763	12.5845	17.286	1	7	0.125	0.607	0	0.995	0.143	1	0	0.083333	0	0	1	1	4.222	TRUE	5
MCS_22	-GLYCL( 293,c) -AKGDH( 533,c) -ACt2rpp( 835,c) -ATPS4rpp( 845,c) -FORtppi(1000,c) -FORt2pp(1476) -PDH(1508,c) -LDH_D(1751,c)	-atpA(c), -focA(c), -focB(c), -ldhA(c), -lpd(c), -satP(c)	25, 26, 27, 28, 29, 30, 31, 32	23	6	0.125	0.606	0.229	FALSE	763	12.5845	17.286	1	6	0.125	0.607	1	0.995	0.143	0.4	0	0.16667	0	0	1	1	4.705	TRUE	1
MCS_23	-AKGDH( 533,c) -ACt2rpp( 835,c) -ATPS4rpp( 845,c) -FORtppi(1000,c) -FORt2pp(1476) -PDH(1508,c) -LDH_D(1751,c)	-aceE(c), -atpA(c), -focA(c), -focB(c), -ldhA(c), -satP(c), -sucA(c)	113, 114, 115, 116, 117, 118, 119, 120, 121, 122, 123, 124, 125, 126, 127, 128, 129, 130, 131, 132, 133, 134, 135, 136, 137, 138, 139, 140, 141, 142, 143, 144	24	7	0.125	0.606	0.229	FALSE	763	12.5845	17.286	1	7	0.125	0.607	0	0.995	0.143	0.267	0	0.16667	0	0	1	1	3.572	TRUE	17
MCS_24	-ACt2rpp( 835,c) -ATPS4rpp( 845,c) -FORtppi(1000,c) -FORt2pp(1476) -PDH(1508,c) -SUCOAS(1555,c) -LDH_D(1751,c)	-aceE(c), -atpA(c), -focA(c), -focB(c), -ldhA(c), -satP(c), -sucC(c)	161, 162, 163, 164, 165, 166, 167, 168, 169, 170, 171, 172, 173, 174, 175, 176, 177, 178, 179, 180, 181, 182, 183, 184, 185, 186, 187, 188, 189, 190, 191, 192	25	7	0.126	0.605	0.229	FALSE	763	12.5845	11.333	1	7	0.126	0.605	0	1	0.009	0.067	0	0.083333	0	0	0	1	2.159	TRUE	24
