# Supplementary material for: An extended and generalized framework for the calculation of metabolic intervention strategies based on minimal cut sets
Source: PLoS Comput Biol. 2020 Jul 27;16(7):e1008110. doi: 10.1371/journal.pcbi.1008110 (PMC7410339; doi:10.1371/journal.pcbi.1008110)
Supplement: S3 Table — (XLSX) [file pcbi.1008110.s003.xlsx]

## Sheet: S3 Table
Scenario 3: Growth-coupled 2,3-BDO synthesis in E. coli using glucose, acetate and/or glycerol (co-)feeding
MCS computation setup:		Model:	iML1515		Target 1:	4 r_(23-BD,ex) + 0.3 * 4 / 6 Y_((23-BDO)⁄glc)^max * (6 r_(glc,up) + 3 r_(glyc,up) ) ≤ 0	r_(ac,up) = 0		Target 2:	4 r_(23-BDO,ex) + 0.3 * 4 / 6 Y_((23-BDO)⁄glc)^max (6 r_(glc,up)+2 r_(ac,up)+3 r_(glyc,up) ) ≤ 0	r_(ac,ex)=0		Desired 1:	-r_BM-0.005∙1/6 (6 r_(glc,up)+2 r_(ac,up)+3 r_(glyc,up) )≤0
Ranking:
2,3-BDO, iML1515	reaction KOs	gene interventions	associated gMCS	equivalence_class	P1_sum_intv_costs	P2_max_growth	P3_min_Y_at_max_growth	P4_min_Y	P5_anaerobic	P7_num_accessible_metabolites	P8_optMDF	P9_overlap_Score	P10_feas_core	num_gen_intvs_core	rBM_max_core	Ymin_rBM_max_core	S1	S2	S3	S4	S5	S6	S7	S8	S9	S10	Total	is_representative	rank
Reference_1		NaN		1	0	0.877	0	0	FALSE	763	27.1595	0	1	0	0.877	0	0	0	0	0	0	0	0	0	0	0	0	FALSE	0
MCS_001	-PFK_3( 9,c) -ALCD2x( 110,c) -ALCD19( 313,c) -PFK_2( 316) -GALt2pp( 826) -GLCt2pp(1411,c) -PFK(1572,c) -EX_o2_e(1583,c) -LDH_D(1751,c)	+EX_glc__D_e, -EX_o2_e, -adhE(c), -adhP(c), -galP(c), -ldhA(c), -pfkA(c), -pfkB(c)	1249	2	6	0.071	0.419	0.229	TRUE	737	12.5845	128.714	1	6	0.071	0.419	0	0.278	0.04	0.04	1	0.53869	0.68421	1	0.62	1	5.202	TRUE	100
MCS_002	-PFK_3( 9,c) -ALCD2x( 110,c) -ALCD19( 313,c) -PFK_2( 316) -ACt2rpp( 835,c) -PFK(1572,c) -EX_o2_e(1583,c) -LDH_D(1751,c)	+EX_glc__D_e, -EX_o2_e, -adhE(c), -adhP(c), -ldhA(c), -pfkA(c), -pfkB(c), -satP(c)	1248	3	6	0.06	0.424	0.235	TRUE	737	12.5845	128.714	1	6	0.06	0.424	0	0.132	0.062	0.068	1	0.39583	0.68421	1	0.62	1	4.962	TRUE	118
MCS_003	-PFK_3( 9,c) -ALCD2x( 110,c) -ALCD19( 313,c) -PFK_2( 316) -PFK(1572,c) -EX_o2_e(1583,c) -LDH_D(1751,c) -NADH16pp(2223,c) -NADH18pp(2224,c) -NADH17pp(2278,c)	+EX_glc__D_e, -EX_o2_e, -adhE(c), -adhP(c), -ldhA(c), -nuoA(c), -pfkA(c), -pfkB(c)	1235, 1236, 1237, 1238, 1239, 1240, 1241, 1242, 1243, 1244, 1245, 1246, 1247	4	6	0.075	0.418	0.226	TRUE	737	12.5845	128.714	1	6	0.075	0.418	0	0.326	0.035	0.028	1	0.45833	0.68421	1	0.62	1	5.152	TRUE	108
MCS_004	-PFK_3( 9,c) -GLYCL( 293,c) -PFK_2( 316) -AKGDH( 533,c) -ACt2rpp( 835,c) -ATPS4rpp( 845,c) -PDH(1508,c) -PFK(1572,c) -EX_o2_e(1583,c) -LDH_D(1751,c)	+EX_glc__D_e, -EX_o2_e, -atpA(c), -ldhA(c), -lpd(c), -pfkA(c), -pfkB(c), -satP(c)	1898, 1899, 1900, 1901, 1902, 1903, 1904, 1905	5	6	0.057	0.435	0.229	TRUE	738	8.4754	146.286	1	6	0.056	0.433	0	0.09	0.109	0.041	1	0.97321	0.65789	0.328	1	1	5.2	TRUE	101
MCS_005	-PFK_3( 9,c) -PFK_2( 316) -ACt2rpp( 835,c) -ATPS4rpp( 845,c) -PDH(1508,c) -PFK(1572,c) -EX_o2_e(1583,c) -LDH_D(1751,c)	+EX_glc__D_e, -EX_o2_e, -aceE(c), -atpA(c), -ldhA(c), -pfkA(c), -pfkB(c), -satP(c)	1906, 1907, 1908, 1909, 1910, 1911, 1912, 1913, 1914, 1915, 1916, 1917, 1918, 1919, 1920, 1921	6	6	0.057	0.435	0.229	TRUE	738	8.4754	115.5	1	6	0.056	0.433	0	0.09	0.109	0.041	1	0.97321	0.65789	0.328	0.335	1	4.534	TRUE	156
MCS_006	-ACALD( 61,c) -FRD2( 139,c) -FRD3( 140,c) -GLYAT( 407,c) -ACt2rpp( 835,c) -EX_o2_e(1583,c) -LDH_D(1751,c)	+EX_glc__D_e, -EX_o2_e, -adhE(c), -frdA(c), -kbl(c), -ldhA(c), -mhpF(c), -satP(c)	2423, 2424, 2425, 2426	7	6	0.054	0.639	0.446	TRUE	737	12.5845	115.5	1	6	0.054	0.639	0	0.046	1	1	1	0.7619	0.68421	1	0.335	1	6.827	TRUE	3
MCS_007	-ACALD( 61,c) -FRD2( 139,c) -FRD3( 140,c) -ACt2rpp( 835,c) -EX_o2_e(1583,c) -ATHRDHr(1594,c) -LSERDHr(1595) -DSERDHr(1596) -LDH_D(1751,c)	+EX_glc__D_e, -EX_o2_e, -adhE(c), -frdA(c), -ldhA(c), -mhpF(c), -satP(c), -ydfG(c)	2406, 2407, 2408, 2409	8	6	0.054	0.639	0.446	TRUE	734	12.5845	115.5	1	6	0.054	0.639	0	0.046	1	1	1	0.7619	0.76316	1	0.335	1	6.906	TRUE	2
MCS_008	-ACALD( 61,c) -MDH( 196,c) -GLYAT( 407,c) -ACt2rpp( 835,c) -EX_o2_e(1583,c) -LDH_D(1751,c)	+EX_glc__D_e, -EX_o2_e, -adhE(c), -kbl(c), -ldhA(c), -mdh(c), -mhpF(c), -satP(c)	2569	9	6	0.054	0.637	0.22	TRUE	738	12.5845	115.5	1	6	0.054	0.637	0	0.048	0.989	0.004	1	0.61905	0.65789	1	0.335	1	5.653	TRUE	61
MCS_009	-ACALD( 61,c) -MDH( 196,c) -ACt2rpp( 835,c) -EX_o2_e(1583,c) -ATHRDHr(1594,c) -LSERDHr(1595) -DSERDHr(1596) -LDH_D(1751,c)	+EX_glc__D_e, -EX_o2_e, -adhE(c), -ldhA(c), -mdh(c), -mhpF(c), -satP(c), -ydfG(c)	2568	10	6	0.054	0.637	0.22	TRUE	735	12.5845	115.5	1	6	0.054	0.637	0	0.048	0.989	0.004	1	0.61905	0.73684	1	0.335	1	5.732	TRUE	50
MCS_010	-ACALD( 61,c) -GLYAT( 407,c) -ACt2rpp( 835,c) -EX_o2_e(1583,c) -LDH_D(1751,c) -NADH16pp(2223,c) -NADH18pp(2224,c) -NADH17pp(2278,c)	+EX_glc__D_e, -EX_o2_e, -adhE(c), -kbl(c), -ldhA(c), -mhpF(c), -nuoA(c), -satP(c)	2427, 2428, 2429, 2430, 2431, 2432, 2433, 2434, 2435, 2436, 2437, 2438, 2439	11	6	0.054	0.639	0.322	TRUE	738	12.5845	115.5	1	6	0.054	0.639	0	0.046	0.999	0.454	1	0.76488	0.65789	1	0.335	1	6.257	TRUE	15
MCS_011	-ACALD( 61,c) -ACt2rpp( 835,c) -EX_o2_e(1583,c) -ATHRDHr(1594,c) -LSERDHr(1595) -DSERDHr(1596) -LDH_D(1751,c) -NADH16pp(2223,c) -NADH18pp(2224,c) -NADH17pp(2278,c)	+EX_glc__D_e, -EX_o2_e, -adhE(c), -ldhA(c), -mhpF(c), -nuoA(c), -satP(c), -ydfG(c)	2410, 2411, 2412, 2413, 2414, 2415, 2416, 2417, 2418, 2419, 2420, 2421, 2422	12	6	0.054	0.639	0.322	TRUE	735	12.5845	115.5	1	6	0.054	0.639	0	0.046	0.999	0.454	1	0.76488	0.73684	1	0.335	1	6.336	TRUE	12
MCS_012	-PPM( 71,c) -PGL( 105,c) -GLYCL( 293,c) -AKGDH( 533,c) -PPM2( 654,c) -FORtppi(1000,c) -FORt2pp(1476) -PDH(1508,c) -EX_o2_e(1583,c) -LDH_D(1751,c)	+EX_glc__D_e, -EX_o2_e, -deoB(c), -focA(c), -focB(c), -ldhA(c), -lpd(c), -pgl(c)	639	13	6	0.072	0.437	0.296	TRUE	732	12.102	115.5	0	6	0	0.296	0	0.294	0.118	0.339	1	0.97024	0.81579	0.921	0.335	0	4.793	FALSE	0
MCS_013	-PPM( 71,c) -PGL( 105,c) -PPM2( 654,c) -FORtppi(1000,c) -FORt2pp(1476) -PDH(1508,c) -EX_o2_e(1583,c) -LDH_D(1751,c)	+EX_glc__D_e, -EX_o2_e, -aceE(c), -deoB(c), -focA(c), -focB(c), -ldhA(c), -pgl(c)	809, 810	14	6	0.072	0.437	0.279	TRUE	732	12.102	115.5	0	6	0	0.279	0	0.294	0.118	0.261	1	0.97024	0.81579	0.921	0.335	0	4.715	FALSE	0
MCS_014	-PPM( 71,c) -RPE( 106,c) -GLYCL( 293,c) -AKGDH( 533,c) -PPM2( 654,c) -FORtppi(1000,c) -FORt2pp(1476) -PDH(1508,c) -EX_o2_e(1583,c) -LDH_D(1751,c)	+EX_glc__D_e, -EX_o2_e, -deoB(c), -focA(c), -focB(c), -ldhA(c), -lpd(c), -rpe(c)	888	15	6	0.072	0.433	0.296	TRUE	737	12.102	115.5	0	6	0	0.296	0	0.291	0.099	0.339	1	0.97024	0.68421	0.921	0.335	0	4.64	TRUE	149
MCS_015	-PPM( 71,c) -RPE( 106,c) -PPM2( 654,c) -FORtppi(1000,c) -FORt2pp(1476) -PDH(1508,c) -EX_o2_e(1583,c) -LDH_D(1751,c)	+EX_glc__D_e, -EX_o2_e, -aceE(c), -deoB(c), -focA(c), -focB(c), -ldhA(c), -rpe(c)	907, 908	16	6	0.072	0.433	0.277	TRUE	737	12.102	115.5	0	6	0	0.279	0	0.291	0.099	0.252	1	0.97024	0.68421	0.921	0.335	0	4.554	TRUE	154
MCS_016	-PPM( 71,c) -PFL( 138,c) -PPM2( 654,c) -L_LACt2rpp(1246) -GLYCLTt2rpp(1489) -PDH(1508,c) -EX_o2_e(1583,c) -OBTFL(1605) -D_LACt2pp(1871,c)	+EX_glc__D_e, -EX_o2_e, -aceE(c), -deoB(c), -glcA(c), -lldP(c), -pflA(c), -pflC(c)	58, 59, 60, 61	17	6	0.068	0.436	0.221	TRUE	737	12.102	115.5	0	6	0	0.222	0	0.242	0.114	0.006	1	0.74405	0.68421	0.921	0.335	0	4.045	TRUE	174
MCS_017	-PPM( 71,c) -PFL( 138,c) -PPM2( 654,c) -PDH(1508,c) -EX_o2_e(1583,c) -OBTFL(1605) -LDH_D(1751,c)	+EX_glc__D_e, -EX_o2_e, -aceE(c), -deoB(c), -ldhA(c), -pflA(c), -pflC(c)	959, 960, 961, 962, 1123, 1124, 1125, 1126	18	5	0.068	0.436	0.221	TRUE	737	12.102	115.5	0	5	0	0.222	0.5	0.242	0.114	0.006	1	0.74702	0.68421	0.921	0.335	0	4.549	TRUE	155
MCS_018	+EX_ac_up_e(2716,c) -PPM( 71,c) -FRD2( 139,c) -FRD3( 140,c) -GLYCL( 293,c) -AKGDH( 533,c) -PPM2( 654,c) -FORtppi(1000) -FORt2pp(1476,c) -PDH(1508,c) -EX_o2_e(1583,c) -LDH_D(1751)	+EX_glc__D_e, +EX_ac_up_e, -EX_o2_e, -deoB(c), -focA(c), -focB(c), -frdA(c), -ldhA(c), -lpd(c)	566, 567, 568, 569	19	6	0.074	0.548	0.435	TRUE	736	8.5684	114.5	0	6	0	0.435	0	0.322	0.603	0.953	1	0.97917	0.71053	0.344	0.313	0	5.224	TRUE	97
MCS_019	+EX_ac_up_e(2716,c) -PPM( 71,c) -FRD2( 139,c) -FRD3( 140,c) -PPM2( 654,c) -FORtppi(1000) -FORt2pp(1476,c) -PDH(1508,c) -EX_o2_e(1583,c) -LDH_D(1751)	+EX_glc__D_e, +EX_ac_up_e, -EX_o2_e, -aceE(c), -deoB(c), -focA(c), -focB(c), -frdA(c), -ldhA(c)	689, 690, 691, 692, 693, 694, 695, 696	20	6	0.074	0.548	0.409	TRUE	736	8.5684	114.5	0	6	0	0.409	0	0.322	0.603	0.837	1	0.97917	0.71053	0.344	0.313	0	5.109	TRUE	110
MCS_020	-PPM( 71,c) -GHMT2r( 254,c) -GLYCL( 293,c) -AKGDH( 533,c) -PPM2( 654,c) -FORtppi(1000,c) -FORt2pp(1476) -PDH(1508,c) -EX_o2_e(1583,c) -LDH_D(1751,c) -THFAT(2480)	+EX_glc__D_e, -EX_o2_e, -deoB(c), -focA(c), -focB(c), -glyA(c), -ldhA(c), -lpd(c)	570	21	6	0.068	0.433	0.228	TRUE	736	12.102	114.5	0	6	0	0.228	0	0.237	0.099	0.038	1	0.75298	0.71053	0.921	0.313	0	4.071	TRUE	173
MCS_021	-PPM( 71,c) -GHMT2r( 254,c) -PPM2( 654,c) -FORtppi(1000,c) -FORt2pp(1476) -PDH(1508,c) -EX_o2_e(1583,c) -LDH_D(1751,c) -THFAT(2480)	+EX_glc__D_e, -EX_o2_e, -aceE(c), -deoB(c), -focA(c), -focB(c), -glyA(c), -ldhA(c)	697, 698	22	6	0.068	0.433	0.228	TRUE	736	12.102	114.5	0	6	0	0.228	0	0.237	0.099	0.038	1	0.75298	0.71053	0.921	0.313	0	4.071	TRUE	172
MCS_022	-PPM( 71,c) -GLYCL( 293,c) -DHAPT( 461,c) -AKGDH( 533,c) -PPM2( 654,c) -SUCptspp( 739) -TREptspp( 768) -ACGAptspp( 789) -ACMANAptspp( 790) -ASCBptspp( 807) -SBTptspp( 830) -FRUptspp( 883) -FORtppi(1000,c) -MANGLYCptspp(1255) -MNLptspp(1264) -GALTptspp(1406) -GLCptspp(1409,c) -ACMUMptspp(1413) -FORt2pp(1476) -PDH(1508,c) -MANptspp(1515) -CELBpts(1545) -MALTptspp(1547) -FRUpts2pp(1568) -EX_o2_e(158…	+EX_glc__D_e, -EX_o2_e, -deoB(c), -focA(c), -focB(c), -ldhA(c), -lpd(c), -ptsH(c)	558, 559	23	6	0.05	0.438	0.235	TRUE	737	8.0138	114.5	0	6	0	0.235	0	0	0.124	0.07	1	0.95536	0.68421	0.253	0.313	0	3.4	TRUE	182
MCS_023	-PPM( 71,c) -GLYCL( 293,c) -AKGDH( 533,c) -GND( 578,c) -PPM2( 654,c) -FORtppi(1000,c) -FORt2pp(1476) -PDH(1508,c) -EX_o2_e(1583,c) -LDH_D(1751,c)	+EX_glc__D_e, -EX_o2_e, -deoB(c), -focA(c), -focB(c), -gnd(c), -ldhA(c), -lpd(c)	648	24	6	0.072	0.437	0.296	TRUE	737	12.102	114.5	0	6	0	0.296	0	0.294	0.118	0.339	1	0.97024	0.68421	0.921	0.313	0	4.64	TRUE	150
MCS_024	-PPM( 71,c) -GLYCL( 293,c) -AKGDH( 533,c) -PPM2( 654,c) -G6PDH2r( 658,c) -FORtppi(1000,c) -FORt2pp(1476) -PDH(1508,c) -EX_o2_e(1583,c) -LDH_D(1751,c)	+EX_glc__D_e, -EX_o2_e, -deoB(c), -focA(c), -focB(c), -ldhA(c), -lpd(c), -zwf(c)	642	13	6	0.072	0.437	0.296	TRUE	731	12.102	114.5	0	6	0	0.296	0	0.294	0.118	0.339	1	0.97024	0.84211	0.921	0.313	0	4.798	TRUE	132
MCS_025	-PPM( 71,c) -GLYCL( 293,c) -AKGDH( 533,c) -PPM2( 654,c) -GALt2pp( 826) -FORtppi(1000,c) -GLCt2pp(1411,c) -FORt2pp(1476) -PDH(1508,c) -EX_o2_e(1583,c) -LDH_D(1751,c)	+EX_glc__D_e, -EX_o2_e, -deoB(c), -focA(c), -focB(c), -galP(c), -ldhA(c), -lpd(c)	679	25	6	0.072	0.436	0.24	TRUE	737	12.102	114.5	0	6	0	0.24	0	0.294	0.112	0.091	1	0.93155	0.68421	0.921	0.313	0	4.347	TRUE	166
MCS_026	-PPM( 71,c) -GLYCL( 293,c) -AKGDH( 533,c) -PPM2( 654,c) -ATPS4rpp( 845,c) -FORtppi(1000,c) -FORt2pp(1476) -PDH(1508,c) -EX_o2_e(1583,c) -LDH_D(1751,c)	+EX_glc__D_e, -EX_o2_e, -atpA(c), -deoB(c), -focA(c), -focB(c), -ldhA(c), -lpd(c)	1418, 1419, 1420, 1421, 1422, 1423, 1424, 1425	26	6	0.067	0.46	0.24	TRUE	737	12.102	114.5	0	6	0	0.24	0	0.223	0.22	0.092	1	0.96429	0.68421	0.921	0.313	0	4.418	TRUE	164
MCS_027	-PPM( 71,c) -GLYCL( 293,c) -AKGDH( 533,c) -PPM2( 654,c) -MTHFC( 976,c) -MTHFD( 977,c) -FORtppi(1000,c) -FORt2pp(1476) -PDH(1508,c) -EX_o2_e(1583,c) -LDH_D(1751,c)	+EX_glc__D_e, -EX_o2_e, -deoB(c), -focA(c), -focB(c), -folD(c), -ldhA(c), -lpd(c)	565	27	6	0.067	0.432	0.228	TRUE	735	12.102	114.5	0	6	0	0.228	0	0.226	0.097	0.038	1	0.77976	0.73684	0.921	0.313	0	4.112	TRUE	170
MCS_028	+EX_ac_up_e(2716,c) -PPM( 71,c) -GLYCL( 293,c) -AKGDH( 533,c) -PPM2( 654,c) -FORtppi(1000) -FORt2pp(1476,c) -PDH(1508,c) -EX_o2_e(1583,c) -LDH_D(1751,c) -NADH16pp(2223,c) -NADH18pp(2224,c) -NADH17pp(2278)	+EX_glc__D_e, +EX_ac_up_e, -EX_o2_e, -deoB(c), -focA(c), -focB(c), -ldhA(c), -lpd(c), -nuoA(c)	576, 577, 578, 579, 580, 581, 582, 583, 584, 585, 586, 587, 588	28	6	0.074	0.548	0.369	TRUE	737	8.5684	114.5	0	6	0	0.394	0	0.322	0.603	0.662	1	0.97917	0.68421	0.344	0.313	0	4.907	TRUE	124
MCS_029	-PPM( 71,c) -GLYCL( 293,c) -AKGDH( 533,c) -PPM2( 654,c) -FORtppi(1000,c) -FORt2pp(1476) -PDH(1508,c) -EX_o2_e(1583,c) -LDH_D(1751,c) -ASPtpp(2706,c) -FUMt1pp(2707,c) -SUCCt1pp(2708,c)	+EX_glc__D_e, -EX_o2_e, -dauA(c), -deoB(c), -focA(c), -focB(c), -ldhA(c), -lpd(c)	564	29	6	0.059	0.438	0.25	TRUE	737	12.102	114.5	0	6	0	0.25	0	0.115	0.122	0.134	1	0.96131	0.68421	0.921	0.313	0	4.252	TRUE	168
MCS_030	-PPM( 71,c) -DHAPT( 461,c) -PPM2( 654,c) -SUCptspp( 739) -TREptspp( 768) -ACGAptspp( 789) -ACMANAptspp( 790) -ASCBptspp( 807) -SBTptspp( 830) -FRUptspp( 883) -FORtppi(1000,c) -MANGLYCptspp(1255) -MNLptspp(1264) -GALTptspp(1406) -GLCptspp(1409,c) -ACMUMptspp(1413) -FORt2pp(1476) -PDH(1508,c) -MANptspp(1515) -CELBpts(1545) -MALTptspp(1547) -FRUpts2pp(1568) -EX_o2_e(1583,c) -LDH_D(1751,c) -GAMptspp(…	+EX_glc__D_e, -EX_o2_e, -aceE(c), -deoB(c), -focA(c), -focB(c), -ldhA(c), -ptsH(c)	797, 798, 799, 800	30	6	0.05	0.438	0.235	TRUE	737	8.0138	114.5	0	6	0	0.235	0	0	0.124	0.07	1	0.95536	0.68421	0.253	0.313	0	3.4	TRUE	181
MCS_031	-PPM( 71,c) -GND( 578,c) -PPM2( 654,c) -FORtppi(1000,c) -FORt2pp(1476) -PDH(1508,c) -EX_o2_e(1583,c) -LDH_D(1751,c)	+EX_glc__D_e, -EX_o2_e, -aceE(c), -deoB(c), -focA(c), -focB(c), -gnd(c), -ldhA(c)	821, 822	31	6	0.072	0.437	0.279	TRUE	737	12.102	114.5	0	6	0	0.279	0	0.294	0.118	0.261	1	0.97024	0.68421	0.921	0.313	0	4.562	TRUE	153
MCS_032	-PPM( 71,c) -PPM2( 654,c) -G6PDH2r( 658,c) -FORtppi(1000,c) -FORt2pp(1476) -PDH(1508,c) -EX_o2_e(1583,c) -LDH_D(1751,c)	+EX_glc__D_e, -EX_o2_e, -aceE(c), -deoB(c), -focA(c), -focB(c), -ldhA(c), -zwf(c)	815, 816	14	6	0.072	0.437	0.279	TRUE	731	12.102	114.5	0	6	0	0.279	0	0.294	0.118	0.261	1	0.97024	0.84211	0.921	0.313	0	4.72	TRUE	145
MCS_033	-PPM( 71,c) -PPM2( 654,c) -GALt2pp( 826) -FORtppi(1000,c) -GLCt2pp(1411,c) -FORt2pp(1476) -PDH(1508,c) -EX_o2_e(1583,c) -LDH_D(1751,c)	+EX_glc__D_e, -EX_o2_e, -aceE(c), -deoB(c), -focA(c), -focB(c), -galP(c), -ldhA(c)	877, 878	32	6	0.072	0.436	0.24	TRUE	737	12.102	114.5	0	6	0	0.24	0	0.294	0.113	0.091	1	0.93155	0.68421	0.921	0.313	0	4.347	TRUE	165
MCS_034	-PPM( 71,c) -PPM2( 654,c) -ATPS4rpp( 845,c) -FORtppi(1000,c) -FORt2pp(1476) -PDH(1508,c) -EX_o2_e(1583,c) -LDH_D(1751,c)	+EX_glc__D_e, -EX_o2_e, -aceE(c), -atpA(c), -deoB(c), -focA(c), -focB(c), -ldhA(c)	1738, 1739, 1740, 1741, 1742, 1743, 1744, 1745, 1746, 1747, 1748, 1749, 1750, 1751, 1752, 1753	33	6	0.067	0.46	0.24	TRUE	737	12.102	114.5	0	6	0	0.24	0	0.223	0.22	0.092	1	0.96429	0.68421	0.921	0.313	0	4.418	TRUE	163
MCS_035	-PPM( 71,c) -PPM2( 654,c) -MTHFC( 976,c) -MTHFD( 977,c) -FORtppi(1000,c) -FORt2pp(1476) -PDH(1508,c) -EX_o2_e(1583,c) -LDH_D(1751,c)	+EX_glc__D_e, -EX_o2_e, -aceE(c), -deoB(c), -focA(c), -focB(c), -folD(c), -ldhA(c)	687, 688	34	6	0.07	0.436	0.222	TRUE	735	12.102	114.5	0	6	0	0.222	0	0.265	0.113	0.01	1	0.74405	0.73684	0.921	0.313	0	4.103	TRUE	171
MCS_036	+EX_ac_up_e(2716,c) -PPM( 71,c) -PPM2( 654,c) -FORtppi(1000) -FORt2pp(1476,c) -PDH(1508,c) -EX_o2_e(1583,c) -LDH_D(1751,c) -NADH16pp(2223,c) -NADH18pp(2224,c) -NADH17pp(2278)	+EX_glc__D_e, +EX_ac_up_e, -EX_o2_e, -aceE(c), -deoB(c), -focA(c), -focB(c), -ldhA(c), -nuoA(c)	709, 710, 711, 712, 713, 714, 715, 716, 717, 718, 719, 720, 721, 722, 723, 724, 725, 726, 727, 728, 729, 730, 731, 732, 733, 734	35	6	0.074	0.548	0.365	TRUE	737	8.5684	114.5	0	6	0	0.394	0	0.322	0.603	0.643	1	0.97917	0.68421	0.344	0.313	0	4.888	TRUE	128
MCS_037	-PPM( 71,c) -PPM2( 654,c) -FORtppi(1000,c) -FORt2pp(1476) -PDH(1508,c) -EX_o2_e(1583,c) -LDH_D(1751,c) -ASPtpp(2706,c) -FUMt1pp(2707,c) -SUCCt1pp(2708,c)	+EX_glc__D_e, -EX_o2_e, -aceE(c), -dauA(c), -deoB(c), -focA(c), -focB(c), -ldhA(c)	685, 686	36	6	0.059	0.438	0.25	TRUE	737	12.102	114.5	0	6	0	0.25	0	0.115	0.122	0.134	1	0.96131	0.68421	0.921	0.313	0	4.252	TRUE	167
MCS_038	-FBA( 99,c) -ALCD2x( 110,c) -ALCD19( 313,c) -FBA3( 673,c) -GALt2pp( 826) -GLCt2pp(1411,c) -EX_o2_e(1583,c) -LDH_D(1751,c)	+EX_glc__D_e, -EX_o2_e, -adhE(c), -adhP(c), -fbaA(c), -fbaB(c), -galP(c), -ldhA(c)	2381	37	6	0.071	0.419	0.229	TRUE	737	12.5845	114.5	1	6	0.071	0.419	0	0.278	0.04	0.04	1	0.53869	0.68421	1	0.313	1	4.895	TRUE	127
MCS_039	-FBA( 99,c) -ALCD2x( 110,c) -ALCD19( 313,c) -FBA3( 673,c) -ACt2rpp( 835,c) -EX_o2_e(1583,c) -LDH_D(1751,c)	+EX_glc__D_e, -EX_o2_e, -adhE(c), -adhP(c), -fbaA(c), -fbaB(c), -ldhA(c), -satP(c)	2380	38	6	0.06	0.424	0.235	TRUE	737	12.5845	114.5	1	6	0.06	0.424	0	0.132	0.062	0.068	1	0.39583	0.68421	1	0.313	1	4.655	TRUE	148
MCS_040	-FBA( 99,c) -ALCD2x( 110,c) -ALCD19( 313,c) -FBA3( 673,c) -EX_o2_e(1583,c) -LDH_D(1751,c) -NADH16pp(2223,c) -NADH18pp(2224,c) -NADH17pp(2278,c)	+EX_glc__D_e, -EX_o2_e, -adhE(c), -adhP(c), -fbaA(c), -fbaB(c), -ldhA(c), -nuoA(c)	2367, 2368, 2369, 2370, 2371, 2372, 2373, 2374, 2375, 2376, 2377, 2378, 2379	39	6	0.075	0.418	0.226	TRUE	737	12.5845	114.5	1	6	0.075	0.418	0	0.326	0.035	0.028	1	0.45833	0.68421	1	0.313	1	4.845	TRUE	131
MCS_041	-FBA( 99,c) -GLYCL( 293,c) -AKGDH( 533,c) -FBA3( 673,c) -ACt2rpp( 835,c) -ATPS4rpp( 845,c) -PDH(1508,c) -EX_o2_e(1583,c) -LDH_D(1751,c)	+EX_glc__D_e, -EX_o2_e, -atpA(c), -fbaA(c), -fbaB(c), -ldhA(c), -lpd(c), -satP(c)	2382, 2383, 2384, 2385, 2386, 2387, 2388, 2389	40	6	0.057	0.435	0.229	TRUE	738	8.4754	114.5	1	6	0.056	0.433	0	0.09	0.109	0.041	1	0.97321	0.65789	0.328	0.313	1	4.513	TRUE	158
MCS_042	-FBA( 99,c) -FBA3( 673,c) -ACt2rpp( 835,c) -ATPS4rpp( 845,c) -PDH(1508,c) -EX_o2_e(1583,c) -LDH_D(1751,c)	+EX_glc__D_e, -EX_o2_e, -aceE(c), -atpA(c), -fbaA(c), -fbaB(c), -ldhA(c), -satP(c)	2390, 2391, 2392, 2393, 2394, 2395, 2396, 2397, 2398, 2399, 2400, 2401, 2402, 2403, 2404, 2405	41	6	0.057	0.435	0.229	TRUE	738	8.4754	114.5	1	6	0.056	0.433	0	0.09	0.109	0.041	1	0.97321	0.65789	0.328	0.313	1	4.513	TRUE	157
MCS_043	-MGSA( 100,c) -ALCD2x( 110,c) -ALCD19( 313,c) -ACt2rpp( 835,c) -EX_o2_e(1583,c) -LDH_D(1751,c)	+EX_glc__D_e, -EX_o2_e, -adhE(c), -adhP(c), -ldhA(c), -mgsA(c), -satP(c)	638	42	5	0.076	0.418	0.238	TRUE	725	12.5845	114.5	1	5	0.076	0.419	0.5	0.341	0.034	0.082	1	0.032738	1	1	0.313	1	5.304	TRUE	93
MCS_044	-PGI( 102,c) -ALCD2x( 110,c) -MDH( 196,c) -ALCD19( 313,c) -EX_o2_e(1583,c) -LDH_D(1751,c) -ASPtpp(2706,c) -FUMt1pp(2707,c) -SUCCt1pp(2708,c)	+EX_glc__D_e, -EX_o2_e, -adhE(c), -adhP(c), -dauA(c), -ldhA(c), -mdh(c), -pgi(c)	2471	43	6	0.053	0.425	0.235	TRUE	737	12.5845	114.5	1	6	0.053	0.425	0	0.033	0.066	0.07	1	0.52381	0.68421	1	0.313	1	4.69	TRUE	146
MCS_045	-PGI( 102,c) -ALCD2x( 110,c) -ALCD19( 313,c) -ACt2rpp( 835,c) -EX_o2_e(1583,c) -LDH_D(1751,c)	+EX_glc__D_e, -EX_o2_e, -adhE(c), -adhP(c), -ldhA(c), -pgi(c), -satP(c)	958	44	5	0.052	0.41	0.23	TRUE	737	12.5845	114.5	1	5	0.052	0.41	0.5	0.032	0	0.048	1	0.30952	0.68421	1	0.313	1	4.887	TRUE	129
MCS_046	-PGI( 102,c) -ALCD2x( 110,c) -ALCD19( 313,c) -L_LACt2rpp(1246) -GLYCLTt2rpp(1489) -EX_o2_e(1583,c) -D_LACt2pp(1871,c) -NADH16pp(2223,c) -NADH18pp(2224,c) -NADH17pp(2278,c)	+EX_glc__D_e, -EX_o2_e, -adhE(c), -adhP(c), -glcA(c), -lldP(c), -nuoA(c), -pgi(c)	45, 46, 47, 48, 49, 50, 51, 52, 53, 54, 55, 56, 57	45	6	0.053	0.426	0.227	TRUE	737	12.5845	114.5	1	6	0.053	0.426	0	0.034	0.069	0.033	1	0.52381	0.68421	1	0.313	1	4.657	TRUE	147
MCS_047	-PGI( 102,c) -ALCD2x( 110,c) -ALCD19( 313,c) -EX_o2_e(1583,c) -LDH_D(1751,c) -NADH16pp(2223,c) -NADH18pp(2224,c) -NADH17pp(2278,c)	+EX_glc__D_e, -EX_o2_e, -adhE(c), -adhP(c), -ldhA(c), -nuoA(c), -pgi(c)	945, 946, 947, 948, 949, 950, 951, 952, 953, 954, 955, 956, 957	46	5	0.053	0.426	0.227	TRUE	737	12.5845	114.5	1	5	0.053	0.426	0.5	0.034	0.069	0.033	1	0.52679	0.68421	1	0.313	1	5.16	TRUE	107
MCS_048	-PGL( 105,c) -PFL( 138,c) -PDH(1508,c) -EX_o2_e(1583,c) -OBTFL(1605) -LDH_D(1751,c) -POR5(2325,c)	+EX_glc__D_e, -EX_o2_e, -aceE(c), -ldhA(c), -pflA(c), -pflC(c), -pfo(c), -pgl(c)	1131, 1132, 1133, 1134	47	6	0.071	0.43	0.225	TRUE	733	12.102	114.5	1	6	0.071	0.43	0	0.283	0.085	0.024	1	0.92262	0.78947	0.921	0.313	1	5.338	FALSE	0
MCS_049	-PGL( 105,c) -PFL( 138,c) -PDH(1508,c) -EX_o2_e(1583,c) -OBTFL(1605) -LDH_D(1751,c) -RNTR1c2(2468,c) -RNTR2c2(2469,c) -RNTR3c2(2470,c) -RNTR4c2(2471,c)	+EX_glc__D_e, -EX_o2_e, -aceE(c), -ldhA(c), -nrdD(c), -pflA(c), -pflC(c), -pgl(c)	1127, 1128, 1129, 1130	48	6	0.071	0.43	0.225	TRUE	733	12.102	114.5	1	6	0.071	0.43	0	0.283	0.085	0.024	1	0.87798	0.78947	0.921	0.313	1	5.294	FALSE	0
MCS_050	-PGL( 105,c) -MDH( 196,c) -GLYCL( 293,c) -AKGDH( 533,c) -ACt2rpp( 835,c) -ATPS4rpp( 845,c) -PDH(1508,c) -EX_o2_e(1583,c) -LDH_D(1751,c)	+EX_glc__D_e, -EX_o2_e, -atpA(c), -ldhA(c), -lpd(c), -mdh(c), -pgl(c), -satP(c)	2472, 2473, 2474, 2475, 2476, 2477, 2478, 2479	49	6	0.059	0.451	0.229	TRUE	733	8.4754	114.5	1	6	0.058	0.448	0	0.117	0.177	0.041	1	1	0.78947	0.328	0.313	1	4.766	FALSE	0
MCS_051	-PGL( 105,c) -MDH( 196,c) -ACt2rpp( 835,c) -ATPS4rpp( 845,c) -PDH(1508,c) -EX_o2_e(1583,c) -LDH_D(1751,c)	+EX_glc__D_e, -EX_o2_e, -aceE(c), -atpA(c), -ldhA(c), -mdh(c), -pgl(c), -satP(c)	2504, 2505, 2506, 2507, 2508, 2509, 2510, 2511, 2512, 2513, 2514, 2515, 2516, 2517, 2518, 2519	50	6	0.059	0.45	0.229	TRUE	733	8.4754	114.5	1	6	0.058	0.448	0	0.117	0.177	0.041	1	1	0.78947	0.328	0.313	1	4.765	FALSE	0
MCS_052	-PGL( 105,c) -GLYCL( 293,c) -AKGDH( 533,c) -DRPA( 793,c) -FORtppi(1000,c) -FORt2pp(1476) -PDH(1508,c) -EX_o2_e(1583,c) -LDH_D(1751,c)	+EX_glc__D_e, -EX_o2_e, -deoC(c), -focA(c), -focB(c), -ldhA(c), -lpd(c), -pgl(c)	673	51	6	0.072	0.437	0.296	TRUE	733	12.102	114.5	1	6	0.072	0.437	0	0.294	0.118	0.339	1	0.96429	0.78947	0.921	0.313	1	5.74	FALSE	0
MCS_053	-PGL( 105,c) -GLYCL( 293,c) -AKGDH( 533,c) -FORtppi(1000,c) -FORt2pp(1476) -PDH(1508,c) -EX_o2_e(1583,c) -LDH_D(1751,c) -POR5(2325,c)	+EX_glc__D_e, -EX_o2_e, -focA(c), -focB(c), -ldhA(c), -lpd(c), -pfo(c), -pgl(c)	641	52	6	0.072	0.436	0.256	TRUE	733	12.102	114.5	1	6	0.072	0.436	0	0.295	0.112	0.161	1	0.96131	0.78947	0.921	0.313	1	5.552	FALSE	0
MCS_054	-PGL( 105,c) -GLYCL( 293,c) -AKGDH( 533,c) -FORtppi(1000,c) -FORt2pp(1476) -PDH(1508,c) -EX_o2_e(1583,c) -LDH_D(1751,c) -RNTR1c2(2468,c) -RNTR2c2(2469,c) -RNTR3c2(2470,c) -RNTR4c2(2471,c)	+EX_glc__D_e, -EX_o2_e, -focA(c), -focB(c), -ldhA(c), -lpd(c), -nrdD(c), -pgl(c)	640	53	6	0.072	0.436	0.256	TRUE	733	12.102	114.5	1	6	0.072	0.436	0	0.295	0.112	0.161	1	0.96131	0.78947	0.921	0.313	1	5.553	FALSE	0
MCS_055	-PGL( 105,c) -DRPA( 793,c) -FORtppi(1000,c) -FORt2pp(1476) -PDH(1508,c) -EX_o2_e(1583,c) -LDH_D(1751,c)	+EX_glc__D_e, -EX_o2_e, -aceE(c), -deoC(c), -focA(c), -focB(c), -ldhA(c), -pgl(c)	871, 872	54	6	0.072	0.437	0.279	TRUE	733	12.102	114.5	1	6	0.072	0.437	0	0.294	0.118	0.261	1	0.96429	0.78947	0.921	0.313	1	5.662	FALSE	0
MCS_056	-PGL( 105,c) -FORtppi(1000,c) -FORt2pp(1476) -PDH(1508,c) -EX_o2_e(1583,c) -LDH_D(1751,c) -POR5(2325,c)	+EX_glc__D_e, -EX_o2_e, -aceE(c), -focA(c), -focB(c), -ldhA(c), -pfo(c), -pgl(c)	813, 814	55	6	0.072	0.436	0.233	TRUE	733	12.102	114.5	1	6	0.072	0.436	0	0.295	0.112	0.061	1	0.93452	0.78947	0.921	0.313	1	5.426	FALSE	0
MCS_057	-PGL( 105,c) -FORtppi(1000,c) -FORt2pp(1476) -PDH(1508,c) -EX_o2_e(1583,c) -LDH_D(1751,c) -RNTR1c2(2468,c) -RNTR2c2(2469,c) -RNTR3c2(2470,c) -RNTR4c2(2471,c)	+EX_glc__D_e, -EX_o2_e, -aceE(c), -focA(c), -focB(c), -ldhA(c), -nrdD(c), -pgl(c)	811, 812	56	6	0.072	0.436	0.233	TRUE	733	12.102	100	1	6	0.072	0.436	0	0.295	0.112	0.061	1	0.93452	0.78947	0.921	0	1	5.113	FALSE	0
MCS_058	+EX_ac_up_e(2716,c) -RPE( 106,c) -PFL( 138,c) -FRD2( 139,c) -FRD3( 140,c) -PDH(1508,c) -EX_o2_e(1583) -OBTFL(1605,c) -LDH_D(1751)	+EX_glc__D_e, +EX_ac_up_e, -EX_o2_e, -aceE(c), -frdA(c), -ldhA(c), -pflA(c), -pflC(c), -rpe(c)	1167, 1168, 1169, 1170, 1171, 1172, 1173, 1174, 1175, 1176, 1177, 1178, 1179, 1180, 1181, 1182	57	6	0.074	0.546	0.283	TRUE	737	8.5684	100	1	6	0.074	0.546	0	0.318	0.594	0.282	1	0.97619	0.68421	0.344	0	1	5.198	TRUE	102
MCS_059	+EX_ac_up_e(2716,c) -RPE( 106,c) -PFL( 138,c) -PDH(1508,c) -EX_o2_e(1583) -OBTFL(1605,c) -LDH_D(1751,c) -NADH16pp(2223,c) -NADH18pp(2224,c) -NADH17pp(2278)	+EX_glc__D_e, +EX_ac_up_e, -EX_o2_e, -aceE(c), -ldhA(c), -nuoA(c), -pflA(c), -pflC(c), -rpe(c)	1183, 1184, 1185, 1186, 1187, 1188, 1189, 1190, 1191, 1192, 1193, 1194, 1195, 1196, 1197, 1198, 1199, 1200, 1201, 1202, 1203, 1204, 1205, 1206, 1207, 1208, 1209, 1210, 1211, 1212, 1213, 1214, 1215, 1216, 1217, 1218, 1219, 1220, 1221, 1222, 1223, 1224, 1225, 1226, 1227, 1228, 1229, 1230, 1231, 1232, 1233, 1234	58	6	0.074	0.546	0.283	TRUE	738	8.5684	100	1	6	0.074	0.546	0	0.318	0.594	0.282	1	0.97619	0.65789	0.344	0	1	5.172	TRUE	105
MCS_060	+EX_ac_up_e(2716,c) -RPE( 106,c) -FRD2( 139,c) -FRD3( 140,c) -GLYCL( 293,c) -AKGDH( 533,c) -FORtppi(1000) -FORt2pp(1476,c) -PDH(1508,c) -EX_o2_e(1583,c) -LDH_D(1751)	+EX_glc__D_e, +EX_ac_up_e, -EX_o2_e, -focA(c), -focB(c), -frdA(c), -ldhA(c), -lpd(c), -rpe(c)	889, 890, 891, 892	59	6	0.074	0.546	0.283	TRUE	737	8.5684	100	1	6	0.074	0.546	0	0.319	0.595	0.282	1	0.97321	0.68421	0.344	0	1	5.197	TRUE	103
MCS_061	+EX_ac_up_e(2716,c) -RPE( 106,c) -FRD2( 139,c) -FRD3( 140,c) -FORtppi(1000) -FORt2pp(1476,c) -PDH(1508,c) -EX_o2_e(1583,c) -LDH_D(1751)	+EX_glc__D_e, +EX_ac_up_e, -EX_o2_e, -aceE(c), -focA(c), -focB(c), -frdA(c), -ldhA(c), -rpe(c)	909, 910, 911, 912, 913, 914, 915, 916	60	6	0.074	0.546	0.283	TRUE	737	8.5684	100	1	6	0.074	0.546	0	0.319	0.595	0.282	1	0.97321	0.68421	0.344	0	1	5.197	TRUE	104
MCS_062	-RPE( 106,c) -GLYCL( 293,c) -AKGDH( 533,c) -DRPA( 793,c) -FORtppi(1000,c) -FORt2pp(1476) -PDH(1508,c) -EX_o2_e(1583,c) -LDH_D(1751,c)	+EX_glc__D_e, -EX_o2_e, -deoC(c), -focA(c), -focB(c), -ldhA(c), -lpd(c), -rpe(c)	906	61	6	0.072	0.433	0.296	TRUE	738	12.102	100	1	6	0.072	0.433	0	0.292	0.099	0.339	1	0.96429	0.65789	0.921	0	1	5.273	TRUE	94
MCS_063	+EX_ac_up_e(2716,c) -RPE( 106,c) -GLYCL( 293,c) -AKGDH( 533,c) -FORtppi(1000) -FORt2pp(1476,c) -PDH(1508,c) -EX_o2_e(1583,c) -LDH_D(1751,c) -NADH16pp(2223,c) -NADH18pp(2224,c) -NADH17pp(2278)	+EX_glc__D_e, +EX_ac_up_e, -EX_o2_e, -focA(c), -focB(c), -ldhA(c), -lpd(c), -nuoA(c), -rpe(c)	893, 894, 895, 896, 897, 898, 899, 900, 901, 902, 903, 904, 905	62	6	0.074	0.546	0.283	TRUE	738	8.5684	100	1	6	0.074	0.546	0	0.319	0.595	0.282	1	0.97321	0.65789	0.344	0	1	5.171	TRUE	106
MCS_064	-RPE( 106,c) -DRPA( 793,c) -FORtppi(1000,c) -FORt2pp(1476) -PDH(1508,c) -EX_o2_e(1583,c) -LDH_D(1751,c)	+EX_glc__D_e, -EX_o2_e, -aceE(c), -deoC(c), -focA(c), -focB(c), -ldhA(c), -rpe(c)	943, 944	63	6	0.072	0.433	0.268	TRUE	738	12.102	100	1	6	0.072	0.433	0	0.292	0.099	0.215	1	0.96131	0.65789	0.921	0	1	5.146	TRUE	109
MCS_065	+EX_ac_up_e(2716,c) -RPE( 106,c) -FORtppi(1000) -FORt2pp(1476,c) -PDH(1508,c) -EX_o2_e(1583,c) -LDH_D(1751,c) -NADH16pp(2223,c) -NADH18pp(2224,c) -NADH17pp(2278)	+EX_glc__D_e, +EX_ac_up_e, -EX_o2_e, -aceE(c), -focA(c), -focB(c), -ldhA(c), -nuoA(c), -rpe(c)	917, 918, 919, 920, 921, 922, 923, 924, 925, 926, 927, 928, 929, 930, 931, 932, 933, 934, 935, 936, 937, 938, 939, 940, 941, 942	64	6	0.074	0.546	0.283	TRUE	738	8.5684	135.25	1	6	0.074	0.546	0	0.319	0.594	0.282	1	0.97321	0.65789	0.344	0.762	1	5.932	TRUE	34
MCS_066	-ALCD2x( 110,c) -FRD2( 139,c) -FRD3( 140,c) -ALCD19( 313,c) -L_LACt2rpp(1246) -GLYCLTt2rpp(1489) -EX_o2_e(1583,c) -D_LACt2pp(1871,c)	+EX_glc__D_e, -EX_o2_e, -adhE(c), -adhP(c), -frdA(c), -glcA(c), -lldP(c)	1, 2, 3, 4	65	5	0.076	0.418	0.264	TRUE	736	12.5845	135.25	1	5	0.076	0.418	0.5	0.342	0.033	0.195	1	0.4881	0.71053	1	0.762	1	6.03	TRUE	27
MCS_067	-ALCD2x( 110,c) -FRD2( 139,c) -FRD3( 140,c) -ALCD19( 313,c) -EX_o2_e(1583,c) -LDH_D(1751,c)	+EX_glc__D_e, -EX_o2_e, -adhE(c), -adhP(c), -frdA(c), -ldhA(c)	498, 499, 500, 501	66	4	0.076	0.418	0.264	TRUE	736	12.5845	135.25	1	4	0.076	0.418	1	0.342	0.034	0.195	1	0.49107	0.71053	1	0.762	1	6.534	TRUE	7
MCS_068	-ALCD2x( 110,c) -PTAr( 142,c) -ALCD19( 313,c) -PTA2( 635) -EX_o2_e(1583,c) -LDH_D(1751,c) -NADH16pp(2223,c) -NADH18pp(2224,c) -NADH17pp(2278,c)	+EX_glc__D_e, -EX_o2_e, -adhE(c), -adhP(c), -eutD(c), -ldhA(c), -nuoA(c), -pta(c)	1922, 1923, 1924, 1925, 1926, 1927, 1928, 1929, 1930, 1931, 1932, 1933, 1934	67	6	0.054	0.637	0.229	TRUE	737	12.5845	135.25	1	6	0.054	0.637	0	0.047	0.99	0.041	1	0.59821	0.68421	1	0.762	1	6.122	TRUE	22
MCS_069	-ALCD2x( 110,c) -MDH( 196,c) -ASPT( 260,c) -ALCD19( 313,c) -L_LACt2rpp(1246) -GLYCLTt2rpp(1489) -EX_o2_e(1583,c) -D_LACt2pp(1871,c)	+EX_glc__D_e, -EX_o2_e, -adhE(c), -adhP(c), -aspA(c), -glcA(c), -lldP(c), -mdh(c)	2453	68	6	0.076	0.416	0.264	TRUE	737	12.5845	135.25	1	6	0.076	0.417	0	0.344	0.028	0.195	1	0.48512	0.68421	1	0.762	1	5.498	TRUE	81
MCS_070	-ALCD2x( 110,c) -MDH( 196,c) -ASPT( 260,c) -ALCD19( 313,c) -EX_o2_e(1583,c) -LDH_D(1751,c)	+EX_glc__D_e, -EX_o2_e, -adhE(c), -adhP(c), -aspA(c), -ldhA(c), -mdh(c)	2470	69	5	0.076	0.416	0.264	TRUE	737	12.5845	135.25	1	5	0.076	0.417	0.5	0.344	0.028	0.195	1	0.4881	0.68421	1	0.762	1	6.001	TRUE	29
MCS_071	-ALCD2x( 110,c) -MDH( 196,c) -ALCD19( 313,c) -DHAPT( 461,c) -SUCptspp( 739) -TREptspp( 768) -ACGAptspp( 789) -ACMANAptspp( 790) -ASCBptspp( 807) -SBTptspp( 830) -FRUptspp( 883) -MANGLYCptspp(1255) -MNLptspp(1264) -GALTptspp(1406) -GLCptspp(1409,c) -ACMUMptspp(1413) -MANptspp(1515) -CELBpts(1545) -MALTptspp(1547) -FRUpts2pp(1568) -EX_o2_e(1583,c) -LDH_D(1751,c) -GAMptspp(1866) -ARBTptspp(2511) -CH…	+EX_glc__D_e, -EX_o2_e, -adhE(c), -adhP(c), -dauA(c), -ldhA(c), -mdh(c), -ptsH(c)	2468, 2469	70	6	0.053	0.425	0.235	TRUE	737	10.4429	135.25	1	6	0.053	0.425	0	0.033	0.066	0.07	1	0.52679	0.68421	0.65	0.762	1	4.792	TRUE	135
MCS_072	-ALCD2x( 110,c) -MDH( 196,c) -ALCD19( 313,c) -ACt2rpp( 835,c) -EX_o2_e(1583,c) -LDH_D(1751,c)	+EX_glc__D_e, -EX_o2_e, -adhE(c), -adhP(c), -ldhA(c), -mdh(c), -satP(c)	2467	71	5	0.054	0.637	0.242	TRUE	737	12.5845	133.625	1	5	0.054	0.637	0.5	0.048	0.989	0.1	1	0.62798	0.68421	1	0.726	1	6.676	TRUE	4
MCS_073	-ALCD2x( 110,c) -MDH( 196,c) -ALCD19( 313,c) -L_LACt2rpp(1246) -GLYCLTt2rpp(1489) -EX_o2_e(1583,c) -D_LACt2pp(1871,c) -NADH16pp(2223,c) -NADH18pp(2224,c) -NADH17pp(2278,c)	+EX_glc__D_e, -EX_o2_e, -adhE(c), -adhP(c), -glcA(c), -lldP(c), -mdh(c), -nuoA(c)	2440, 2441, 2442, 2443, 2444, 2445, 2446, 2447, 2448, 2449, 2450, 2451, 2452	72	6	0.076	0.417	0.264	TRUE	737	12.5845	133.625	1	6	0.076	0.418	0	0.341	0.031	0.195	1	0.48214	0.68421	1	0.726	1	5.459	TRUE	86
MCS_074	-ALCD2x( 110,c) -MDH( 196,c) -ALCD19( 313,c) -EX_o2_e(1583,c) -LDH_D(1751,c) -NADH16pp(2223,c) -NADH18pp(2224,c) -NADH17pp(2278,c)	+EX_glc__D_e, -EX_o2_e, -adhE(c), -adhP(c), -ldhA(c), -mdh(c), -nuoA(c)	2454, 2455, 2456, 2457, 2458, 2459, 2460, 2461, 2462, 2463, 2464, 2465, 2466	73	5	0.076	0.417	0.264	TRUE	737	12.5845	133.75	1	5	0.076	0.418	0.5	0.341	0.031	0.195	1	0.48512	0.68421	1	0.729	1	5.965	TRUE	32
MCS_075	-ALCD2x( 110,c) -HEX7( 250,c) -ALCD19( 313,c) -HEX1( 577,c) -ACt2rpp( 835,c) -EX_o2_e(1583,c) -LDH_D(1751,c)	+EX_glc__D_e, -EX_o2_e, -adhE(c), -adhP(c), -glk(c), -ldhA(c), -mak(c), -satP(c)	647	74	6	0.076	0.418	0.22	TRUE	737	12.5845	133.75	1	6	0.076	0.419	0	0.341	0.034	0.002	1	0.11607	0.68421	1	0.729	1	4.907	TRUE	123
MCS_076	-ALCD2x( 110,c) -LGTHL( 278) -ALCD19( 313,c) -ACt2rpp( 835,c) -GLYOX3(1015,c) -EX_o2_e(1583,c) -LDH_D(1751,c)	+EX_glc__D_e, -EX_o2_e, -adhE(c), -adhP(c), -gloA, -hchA(c), -ldhA(c), -satP(c)	676	75	6	0.076	0.418	0.238	TRUE	736	12.5845	133.75	1	5	0.076	0.419	0	0.341	0.034	0.082	1	0.0029762	0.71053	1	0.729	1	4.9	TRUE	126
MCS_077	-ALCD2x( 110,c) -XYLI2( 290,c) -XYLI1( 299) -ALCD19( 313,c) -HEX1( 577,c) -ACt2rpp( 835,c) -EX_o2_e(1583,c) -LDH_D(1751,c)	+EX_glc__D_e, -EX_o2_e, -adhE(c), -adhP(c), -glk(c), -ldhA(c), -satP(c), -xylA(c)	885	76	6	0.076	0.418	0.22	TRUE	737	12.5845	133.625	1	6	0.076	0.419	0	0.341	0.035	0.002	1	0.11607	0.68421	1	0.726	1	4.904	TRUE	125
MCS_078	-ALCD2x( 110,c) -ICL( 292,c) -ALCD19( 313,c) -AKGDH( 533,c) -ACt2rpp( 835,c) -EX_o2_e(1583,c) -LDH_D(1751,c)	+EX_glc__D_e, -EX_o2_e, -aceA(c), -adhE(c), -adhP(c), -ldhA(c), -satP(c), -sucA(c)	645, 646	77	6	0.076	0.418	0.224	TRUE	737	12.5845	133.75	1	6	0.076	0.418	0	0.341	0.034	0.018	1	0.12798	0.68421	1	0.729	1	4.935	TRUE	120
MCS_079	-ALCD2x( 110,c) -ICL( 292,c) -ALCD19( 313,c) -ACt2rpp( 835,c) -SUCOAS(1555,c) -EX_o2_e(1583,c) -LDH_D(1751,c)	+EX_glc__D_e, -EX_o2_e, -aceA(c), -adhE(c), -adhP(c), -ldhA(c), -satP(c), -sucC(c)	886, 887	78	6	0.076	0.418	0.224	TRUE	737	12.5845	133.75	1	6	0.075	0.413	0	0.341	0.034	0.018	1	0.125	0.68421	1	0.729	1	4.932	TRUE	121
MCS_080	-ALCD2x( 110,c) -GLYCL( 293,c) -ALCD19( 313,c) -AKGDH( 533,c) -ACt2rpp( 835,c) -PDH(1508,c) -EX_o2_e(1583,c) -LDH_D(1751,c)	+EX_glc__D_e, -EX_o2_e, -adhE(c), -adhP(c), -ldhA(c), -lpd(c), -satP(c)	542	79	5	0.076	0.418	0.222	TRUE	737	12.5845	133.75	1	5	0.076	0.418	0.5	0.341	0.034	0.009	1	0.125	0.68421	1	0.729	1	5.423	TRUE	88
MCS_081	-ALCD2x( 110,c) -ALCD19( 313,c) -DHAPT( 461,c) -SUCptspp( 739) -TREptspp( 768) -ACGAptspp( 789) -ACMANAptspp( 790) -ASCBptspp( 807) -SBTptspp( 830) -ACt2rpp( 835,c) -FRUptspp( 883) -MANGLYCptspp(1255) -MNLptspp(1264) -GALTptspp(1406) -GLCptspp(1409,c) -ACMUMptspp(1413) -MANptspp(1515) -CELBpts(1545) -MALTptspp(1547) -FRUpts2pp(1568) -EX_o2_e(1583,c) -LDH_D(1751,c) -GAMptspp(1866) -ARBTptspp(2511)…	+EX_glc__D_e, -EX_o2_e, -adhE(c), -adhP(c), -ldhA(c), -ptsH(c), -satP(c)	556, 557	80	5	0.052	0.426	0.23	TRUE	737	8.5924	133.625	1	5	0.052	0.427	0.5	0.032	0.07	0.048	1	0.3125	0.68421	0.348	0.726	1	4.721	TRUE	144
MCS_082	-ALCD2x( 110,c) -ALCD19( 313,c) -DHAPT( 461,c) -SUCptspp( 739) -TREptspp( 768) -ACGAptspp( 789) -ACMANAptspp( 790) -ASCBptspp( 807) -SBTptspp( 830) -FRUptspp( 883) -L_LACt2rpp(1246) -MANGLYCptspp(1255) -MNLptspp(1264) -GALTptspp(1406) -GLCptspp(1409,c) -ACMUMptspp(1413) -GLYCLTt2rpp(1489) -MANptspp(1515) -CELBpts(1545) -MALTptspp(1547) -FRUpts2pp(1568) -EX_o2_e(1583,c) -GAMptspp(1866) -D_LACt2pp(…	+EX_glc__D_e, -EX_o2_e, -adhE(c), -adhP(c), -glcA(c), -lldP(c), -nuoA(c), -ptsH(c)	19, 20, 21, 22, 23, 24, 25, 26, 27, 28, 29, 30, 31, 32, 33, 34, 35, 36, 37, 38, 39, 40, 41, 42, 43, 44	81	6	0.053	0.426	0.227	TRUE	737	10.4429	133.75	1	6	0.053	0.426	0	0.034	0.069	0.033	1	0.52679	0.68421	0.65	0.729	1	4.726	TRUE	143
MCS_083	-ALCD2x( 110,c) -ALCD19( 313,c) -DHAPT( 461,c) -SUCptspp( 739) -TREptspp( 768) -ACGAptspp( 789) -ACMANAptspp( 790) -ASCBptspp( 807) -SBTptspp( 830) -FRUptspp( 883) -MANGLYCptspp(1255) -MNLptspp(1264) -GALTptspp(1406) -GLCptspp(1409,c) -ACMUMptspp(1413) -MANptspp(1515) -CELBpts(1545) -MALTptspp(1547) -FRUpts2pp(1568) -EX_o2_e(1583,c) -LDH_D(1751,c) -GAMptspp(1866) -NADH16pp(2223,c) -NADH18pp(2224,…	+EX_glc__D_e, -EX_o2_e, -adhE(c), -adhP(c), -ldhA(c), -nuoA(c), -ptsH(c)	502, 503, 504, 505, 506, 507, 508, 509, 510, 511, 512, 513, 514, 515, 516, 517, 518, 519, 520, 521, 522, 523, 524, 525, 526, 527	82	5	0.053	0.426	0.227	TRUE	737	10.4429	133.75	1	5	0.053	0.426	0.5	0.034	0.069	0.033	1	0.52976	0.68421	0.65	0.729	1	5.229	TRUE	96
MCS_084	-ALCD2x( 110,c) -ALCD19( 313,c) -SUCptspp( 739) -TREptspp( 768) -ACMANAptspp( 790) -ACt2rpp( 835,c) -GLCptspp(1409,c) -ACMUMptspp(1413) -MANptspp(1515) -MALTptspp(1547) -FRUpts2pp(1568) -EX_o2_e(1583,c) -LDH_D(1751,c) -GAMptspp(1866) -2DGLCptspp(2562)	+EX_glc__D_e, -EX_o2_e, -adhE(c), -adhP(c), -crr(c), -ldhA(c), -manX(c), -satP(c)	2609, 2610, 2611	83	6	0.052	0.426	0.23	TRUE	737	8.5924	133.75	1	6	0.052	0.426	0	0.032	0.07	0.048	1	0.3125	0.68421	0.348	0.729	1	4.223	TRUE	169
MCS_085	-ALCD2x( 110,c) -ALCD19( 313,c) -SUCptspp( 739) -TREptspp( 768) -ACMANAptspp( 790) -GLCptspp(1409,c) -ACMUMptspp(1413) -MANptspp(1515) -MALTptspp(1547) -FRUpts2pp(1568) -EX_o2_e(1583,c) -LDH_D(1751,c) -GAMptspp(1866) -NADH16pp(2223,c) -NADH18pp(2224,c) -NADH17pp(2278,c) -2DGLCptspp(2562)	+EX_glc__D_e, -EX_o2_e, -adhE(c), -adhP(c), -crr(c), -ldhA(c), -manX(c), -nuoA(c)	2570, 2571, 2572, 2573, 2574, 2575, 2576, 2577, 2578, 2579, 2580, 2581, 2582, 2583, 2584, 2585, 2586, 2587, 2588, 2589, 2590, 2591, 2592, 2593, 2594, 2595, 2596, 2597, 2598, 2599, 2600, 2601, 2602, 2603, 2604, 2605, 2606, 2607, 2608	84	6	0.053	0.426	0.227	TRUE	737	10.4429	133.625	1	6	0.053	0.426	0	0.034	0.069	0.033	1	0.52976	0.68421	0.65	0.726	1	4.726	TRUE	142
MCS_086	-ALCD2x( 110,c) -ALCD19( 313,c) -GALt2pp( 826) -ACt2rpp( 835,c) -GLCt2pp(1411,c) -EX_o2_e(1583,c) -LDH_D(1751,c)	+EX_glc__D_e, -EX_o2_e, -adhE(c), -adhP(c), -galP(c), -ldhA(c), -satP(c)	678	85	5	0.076	0.418	0.22	TRUE	737	12.5845	133.75	1	5	0.076	0.419	0.5	0.341	0.034	0.002	1	0.11607	0.68421	1	0.729	1	5.407	TRUE	89
MCS_087	-ALCD2x( 110,c) -ALCD19( 313,c) -ACt2rpp( 835,c) -ATPS4rpp( 845,c) -EX_o2_e(1583,c) -LDH_D(1751,c)	+EX_glc__D_e, -EX_o2_e, -adhE(c), -adhP(c), -atpA(c), -ldhA(c), -satP(c)	1274, 1275, 1276, 1277, 1278, 1279, 1280, 1281	86	5	0.074	0.44	0.224	TRUE	737	12.102	133.75	1	5	0.074	0.44	0.5	0.313	0.13	0.019	1	0.14286	0.68421	0.921	0.729	1	5.439	TRUE	87
MCS_088	-ALCD2x( 110,c) -ALCD19( 313,c) -ACt2rpp( 835,c) -GLYOX3(1015,c) -GLYOX(1445) -EX_o2_e(1583,c) -LDH_D(1751,c)	+EX_glc__D_e, -EX_o2_e, -adhE(c), -adhP(c), -gloB, -hchA(c), -ldhA(c), -satP(c)	677	75	6	0.076	0.418	0.238	TRUE	737	12.5845	133.75	1	5	0.076	0.419	0	0.341	0.034	0.082	1	0.0029762	0.68421	1	0.729	1	4.874	FALSE	0
MCS_089	-ALCD2x( 110,c) -ALCD19( 313,c) -ACt2rpp( 835,c) -L_LACt2rpp(1246) -GLYCLTt2rpp(1489) -EX_o2_e(1583,c) -D_LACt2pp(1871,c)	+EX_glc__D_e, -EX_o2_e, -adhE(c), -adhP(c), -glcA(c), -lldP(c), -satP(c)	5	87	5	0.076	0.418	0.238	TRUE	737	12.5845	133.625	1	5	0.076	0.419	0.5	0.341	0.034	0.082	1	0	0.68421	1	0.726	1	5.368	TRUE	92
MCS_090	-ALCD2x( 110,c) -ALCD19( 313,c) -ACt2rpp( 835,c) -PDH(1508,c) -EX_o2_e(1583,c) -LDH_D(1751,c)	+EX_glc__D_e, -EX_o2_e, -aceE(c), -adhE(c), -adhP(c), -ldhA(c), -satP(c)	683, 684	88	5	0.076	0.418	0.219	TRUE	737	12.5845	133.75	1	5	0.076	0.418	0.5	0.341	0.034	0	1	0.098214	0.68421	1	0.729	1	5.387	TRUE	90
MCS_091	-ALCD2x( 110,c) -ALCD19( 313,c) -ACt2rpp( 835,c) -EX_o2_e(1583,c) -LDH_D(1751,c) -NADH16pp(2223,c) -NADH18pp(2224,c) -NADH17pp(2278,c)	+EX_glc__D_e, -EX_o2_e, -adhE(c), -adhP(c), -ldhA(c), -nuoA(c), -satP(c)	543, 544, 545, 546, 547, 548, 549, 550, 551, 552, 553, 554, 555	89	5	0.054	0.639	0.322	TRUE	737	12.5845	133.75	1	5	0.054	0.639	0.5	0.046	0.999	0.454	1	0.7619	0.68421	1	0.729	1	7.175	TRUE	1
MCS_092	-ALCD2x( 110,c) -ALCD19( 313,c) -ACt2rpp( 835,c) -EX_o2_e(1583,c) -LDH_D(1751,c) -ASPtpp(2706,c) -FUMt1pp(2707,c) -SUCCt1pp(2708,c)	+EX_glc__D_e, -EX_o2_e, -adhE(c), -adhP(c), -dauA(c), -ldhA(c), -satP(c)	541	90	5	0.061	0.424	0.233	TRUE	737	12.5845	133.75	1	5	0.061	0.424	0.5	0.145	0.06	0.058	1	0.3869	0.68421	1	0.729	1	5.563	TRUE	77
MCS_093	-ALCD2x( 110,c) -ALCD19( 313,c) -L_LACt2rpp(1246) -GLYCLTt2rpp(1489) -EX_o2_e(1583,c) -D_LACt2pp(1871,c) -NADH16pp(2223,c) -NADH18pp(2224,c) -NADH17pp(2278,c) -ASPtpp(2706,c) -FUMt1pp(2707,c) -SUCCt1pp(2708,c)	+EX_glc__D_e, -EX_o2_e, -adhE(c), -adhP(c), -dauA(c), -glcA(c), -lldP(c), -nuoA(c)	6, 7, 8, 9, 10, 11, 12, 13, 14, 15, 16, 17, 18	91	6	0.076	0.418	0.226	TRUE	737	12.5845	133.625	1	6	0.076	0.418	0	0.342	0.033	0.028	1	0.4375	0.68421	1	0.726	1	5.252	TRUE	95
MCS_094	-ALCD2x( 110,c) -ALCD19( 313,c) -EX_o2_e(1583,c) -LDH_D(1751,c) -NADH16pp(2223,c) -NADH18pp(2224,c) -NADH17pp(2278,c) -ASPtpp(2706,c) -FUMt1pp(2707,c) -SUCCt1pp(2708,c)	+EX_glc__D_e, -EX_o2_e, -adhE(c), -adhP(c), -dauA(c), -ldhA(c), -nuoA(c)	528, 529, 530, 531, 532, 533, 534, 535, 536, 537, 538, 539, 540	92	5	0.076	0.418	0.226	TRUE	737	12.5845	133.75	1	5	0.076	0.418	0.5	0.342	0.033	0.028	1	0.44048	0.68421	1	0.729	1	5.757	TRUE	46
MCS_095	+EX_ac_up_e(2716,c) -PFL( 138,c) -FRD2( 139,c) -FRD3( 140,c) -PDH(1508,c) -EX_o2_e(1583) -OBTFL(1605,c) -LDH_D(1751,c) -POR5(2325)	+EX_glc__D_e, +EX_ac_up_e, -EX_o2_e, -aceE(c), -frdA(c), -ldhA(c), -pflA(c), -pflC(c), -pfo(c)	1039, 1040, 1041, 1042, 1043, 1044, 1045, 1046, 1047, 1048, 1049, 1050, 1051, 1052, 1053, 1054	93	6	0.074	0.548	0.409	TRUE	737	6.4655	133.75	1	6	0.074	0.548	0	0.32	0.603	0.837	1	0.9881	0.68421	0	0.729	1	6.163	TRUE	21
MCS_096	+EX_ac_up_e(2716,c) -PFL( 138,c) -FRD2( 139,c) -FRD3( 140,c) -PDH(1508,c) -EX_o2_e(1583) -OBTFL(1605,c) -LDH_D(1751,c) -RNTR1c2(2468,c) -RNTR2c2(2469,c) -RNTR3c2(2470,c) -RNTR4c2(2471)	+EX_glc__D_e, +EX_ac_up_e, -EX_o2_e, -aceE(c), -frdA(c), -ldhA(c), -nrdD(c), -pflA(c), -pflC(c)	967, 968, 969, 970, 971, 972, 973, 974, 975, 976, 977, 978, 979, 980, 981, 982	94	6	0.074	0.548	0.409	TRUE	737	8.5684	133.75	1	6	0.074	0.548	0	0.32	0.603	0.837	1	0.9881	0.68421	0.344	0.729	1	6.506	TRUE	8
MCS_097	-PFL( 138,c) -GLYCL( 293,c) -AKGDH( 533,c) -ACt2rpp( 835,c) -ATPS4rpp( 845,c) -PDH(1508,c) -OBTFL(1605) -LDH_D(1751,c)	+EX_glc__D_e, -atpA(c), -ldhA(c), -lpd(c), -pflA(c), -pflC(c), -satP(c)	1802, 1803, 1804, 1805, 1806, 1807, 1808, 1809, 1810, 1811, 1812, 1813, 1814, 1815, 1816, 1817	95	6	0.125	0.606	0.229	FALSE	763	12.5845	133.625	0	6	0	0.229	0	0.997	0.855	0.041	0	0.96131	0	1	0.726	0	4.581	TRUE	152
MCS_098	+EX_ac_up_e(2716,c) -PFL( 138,c) -DHAPT( 461) -SUCptspp( 739) -TREptspp( 768) -ACGAptspp( 789) -ACMANAptspp( 790) -ASCBptspp( 807) -SBTptspp( 830) -FRUptspp( 883) -MANGLYCptspp(1255) -MNLptspp(1264) -GALTptspp(1406,c) -GLCptspp(1409) -ACMUMptspp(1413,c) -PDH(1508) -MANptspp(1515) -CELBpts(1545) -MALTptspp(1547) -FRUpts2pp(1568,c) -EX_o2_e(1583) -OBTFL(1605,c) -LDH_D(1751) -GAMptspp(1866,c) -POR5(…	+EX_glc__D_e, +EX_ac_up_e, -EX_o2_e, -aceE(c), -ldhA(c), -pflA(c), -pflC(c), -pfo(c), -ptsH(c)	1115, 1116, 1117, 1118, 1119, 1120, 1121, 1122	96	6	0.051	0.433	0.227	TRUE	738	8.0138	133.75	1	6	0.051	0.433	0	0.018	0.101	0.033	1	0.9494	0.65789	0.253	0.729	1	4.742	TRUE	141
MCS_099	+EX_ac_up_e(2716,c) -PFL( 138,c) -DHAPT( 461) -SUCptspp( 739) -TREptspp( 768) -ACGAptspp( 789) -ACMANAptspp( 790) -ASCBptspp( 807) -SBTptspp( 830) -FRUptspp( 883) -MANGLYCptspp(1255) -MNLptspp(1264) -GALTptspp(1406,c) -GLCptspp(1409) -ACMUMptspp(1413,c) -PDH(1508) -MANptspp(1515) -CELBpts(1545) -MALTptspp(1547) -FRUpts2pp(1568,c) -EX_o2_e(1583) -OBTFL(1605,c) -LDH_D(1751) -GAMptspp(1866,c) -RNTR1…	+EX_glc__D_e, +EX_ac_up_e, -EX_o2_e, -aceE(c), -ldhA(c), -nrdD(c), -pflA(c), -pflC(c), -ptsH(c)	1107, 1108, 1109, 1110, 1111, 1112, 1113, 1114	97	6	0.051	0.433	0.227	TRUE	738	8.2411	133.75	1	6	0.051	0.433	0	0.018	0.1	0.033	1	0.9494	0.65789	0.29	0.729	1	4.778	TRUE	136
MCS_100	-PFL( 138,c) -GND( 578,c) -PDH(1508,c) -EX_o2_e(1583,c) -OBTFL(1605) -LDH_D(1751,c) -POR5(2325,c)	+EX_glc__D_e, -EX_o2_e, -aceE(c), -gnd(c), -ldhA(c), -pflA(c), -pflC(c), -pfo(c)	1147, 1148, 1149, 1150	98	6	0.071	0.43	0.225	TRUE	738	12.102	133.75	1	6	0.071	0.43	0	0.283	0.085	0.024	1	0.92262	0.65789	0.921	0.729	1	5.622	TRUE	70
MCS_101	-PFL( 138,c) -GND( 578,c) -PDH(1508,c) -EX_o2_e(1583,c) -OBTFL(1605) -LDH_D(1751,c) -RNTR1c2(2468,c) -RNTR2c2(2469,c) -RNTR3c2(2470,c) -RNTR4c2(2471,c)	+EX_glc__D_e, -EX_o2_e, -aceE(c), -gnd(c), -ldhA(c), -nrdD(c), -pflA(c), -pflC(c)	1143, 1144, 1145, 1146	99	6	0.071	0.43	0.225	TRUE	738	12.102	132	1	6	0.071	0.43	0	0.283	0.085	0.024	1	0.87798	0.65789	0.921	0.691	1	5.54	TRUE	78
MCS_102	-PFL( 138,c) -G6PDH2r( 658,c) -PDH(1508,c) -EX_o2_e(1583,c) -OBTFL(1605) -LDH_D(1751,c) -POR5(2325,c)	+EX_glc__D_e, -EX_o2_e, -aceE(c), -ldhA(c), -pflA(c), -pflC(c), -pfo(c), -zwf(c)	1139, 1140, 1141, 1142	47	6	0.071	0.43	0.225	TRUE	732	12.102	132.125	1	6	0.071	0.43	0	0.283	0.085	0.024	1	0.92262	0.81579	0.921	0.694	1	5.745	TRUE	47
MCS_103	-PFL( 138,c) -G6PDH2r( 658,c) -PDH(1508,c) -EX_o2_e(1583,c) -OBTFL(1605) -LDH_D(1751,c) -RNTR1c2(2468,c) -RNTR2c2(2469,c) -RNTR3c2(2470,c) -RNTR4c2(2471,c)	+EX_glc__D_e, -EX_o2_e, -aceE(c), -ldhA(c), -nrdD(c), -pflA(c), -pflC(c), -zwf(c)	1135, 1136, 1137, 1138	48	6	0.071	0.43	0.225	TRUE	732	12.102	132.125	1	6	0.071	0.43	0	0.283	0.085	0.024	1	0.87798	0.81579	0.921	0.694	1	5.701	TRUE	57
MCS_104	-PFL( 138,c) -DRPA( 793,c) -L_LACt2rpp(1246) -GLYCLTt2rpp(1489) -PDH(1508,c) -EX_o2_e(1583,c) -OBTFL(1605) -D_LACt2pp(1871,c)	+EX_glc__D_e, -EX_o2_e, -aceE(c), -deoC(c), -glcA(c), -lldP(c), -pflA(c), -pflC(c)	62, 63, 64, 65	100	6	0.068	0.436	0.221	TRUE	738	12.102	132.125	1	6	0.068	0.437	0	0.242	0.114	0.006	1	0.74107	0.65789	0.921	0.694	1	5.376	TRUE	91
MCS_105	-PFL( 138,c) -DRPA( 793,c) -PDH(1508,c) -EX_o2_e(1583,c) -OBTFL(1605) -LDH_D(1751,c)	+EX_glc__D_e, -EX_o2_e, -aceE(c), -deoC(c), -ldhA(c), -pflA(c), -pflC(c)	1151, 1152, 1153, 1154, 1155, 1156, 1157, 1158	101	5	0.068	0.436	0.221	TRUE	738	12.102	134	1	5	0.068	0.437	0.5	0.242	0.114	0.006	1	0.74405	0.65789	0.921	0.735	1	5.919	TRUE	35
MCS_106	-PFL( 138,c) -GALt2pp( 826) -GLCt2pp(1411,c) -PDH(1508,c) -EX_o2_e(1583,c) -OBTFL(1605) -LDH_D(1751,c) -POR5(2325,c)	+EX_glc__D_e, -EX_o2_e, -aceE(c), -galP(c), -ldhA(c), -pflA(c), -pflC(c), -pfo(c)	1163, 1164, 1165, 1166	102	6	0.071	0.428	0.237	TRUE	738	12.102	134	1	6	0.071	0.429	0	0.283	0.08	0.076	1	0.9375	0.65789	0.921	0.735	1	5.689	TRUE	59
MCS_107	-PFL( 138,c) -GALt2pp( 826) -GLCt2pp(1411,c) -PDH(1508,c) -EX_o2_e(1583,c) -OBTFL(1605) -LDH_D(1751,c) -RNTR1c2(2468,c) -RNTR2c2(2469,c) -RNTR3c2(2470,c) -RNTR4c2(2471,c)	+EX_glc__D_e, -EX_o2_e, -aceE(c), -galP(c), -ldhA(c), -nrdD(c), -pflA(c), -pflC(c)	1159, 1160, 1161, 1162	103	6	0.071	0.428	0.237	TRUE	738	12.102	134	1	6	0.071	0.429	0	0.283	0.08	0.076	1	0.9375	0.65789	0.921	0.735	1	5.69	TRUE	58
MCS_108	-PFL( 138,c) -ATPS4rpp( 845,c) -PDH(1508,c) -EX_o2_e(1583,c) -OBTFL(1605) -LDH_D(1751,c) -POR5(2325,c)	+EX_glc__D_e, -EX_o2_e, -aceE(c), -atpA(c), -ldhA(c), -pflA(c), -pflC(c), -pfo(c)	1866, 1867, 1868, 1869, 1870, 1871, 1872, 1873, 1874, 1875, 1876, 1877, 1878, 1879, 1880, 1881, 1882, 1883, 1884, 1885, 1886, 1887, 1888, 1889, 1890, 1891, 1892, 1893, 1894, 1895, 1896, 1897	104	6	0.064	0.431	0.229	TRUE	738	12.102	134	1	6	0.064	0.431	0	0.187	0.092	0.041	1	0.97024	0.65789	0.921	0.735	1	5.604	TRUE	71
MCS_109	-PFL( 138,c) -ATPS4rpp( 845,c) -PDH(1508,c) -EX_o2_e(1583,c) -OBTFL(1605) -LDH_D(1751,c) -RNTR1c2(2468,c) -RNTR2c2(2469,c) -RNTR3c2(2470,c) -RNTR4c2(2471,c)	+EX_glc__D_e, -EX_o2_e, -aceE(c), -atpA(c), -ldhA(c), -nrdD(c), -pflA(c), -pflC(c)	1834, 1835, 1836, 1837, 1838, 1839, 1840, 1841, 1842, 1843, 1844, 1845, 1846, 1847, 1848, 1849, 1850, 1851, 1852, 1853, 1854, 1855, 1856, 1857, 1858, 1859, 1860, 1861, 1862, 1863, 1864, 1865	105	6	0.064	0.431	0.229	TRUE	738	12.102	134	1	6	0.064	0.431	0	0.187	0.092	0.041	1	0.97024	0.65789	0.921	0.735	1	5.603	TRUE	72
MCS_110	+EX_ac_up_e(2716,c) -PFL( 138,c) -PDH(1508,c) -EX_o2_e(1583) -OBTFL(1605,c) -LDH_D(1751,c) -NADH16pp(2223,c) -NADH18pp(2224,c) -NADH17pp(2278,c) -POR5(2325)	+EX_glc__D_e, +EX_ac_up_e, -EX_o2_e, -aceE(c), -ldhA(c), -nuoA(c), -pflA(c), -pflC(c), -pfo(c)	1055, 1056, 1057, 1058, 1059, 1060, 1061, 1062, 1063, 1064, 1065, 1066, 1067, 1068, 1069, 1070, 1071, 1072, 1073, 1074, 1075, 1076, 1077, 1078, 1079, 1080, 1081, 1082, 1083, 1084, 1085, 1086, 1087, 1088, 1089, 1090, 1091, 1092, 1093, 1094, 1095, 1096, 1097, 1098, 1099, 1100, 1101, 1102, 1103, 1104, 1105, 1106	106	6	0.074	0.548	0.354	TRUE	738	7.4008	134	1	6	0.074	0.548	0	0.32	0.603	0.595	1	0.9881	0.65789	0.153	0.735	1	6.052	TRUE	24
MCS_111	+EX_ac_up_e(2716,c) -PFL( 138,c) -PDH(1508,c) -EX_o2_e(1583) -OBTFL(1605,c) -LDH_D(1751,c) -NADH16pp(2223,c) -NADH18pp(2224,c) -NADH17pp(2278,c) -RNTR1c2(2468,c) -RNTR2c2(2469,c) -RNTR3c2(2470,c) -RNTR4c2(2471)	+EX_glc__D_e, +EX_ac_up_e, -EX_o2_e, -aceE(c), -ldhA(c), -nrdD(c), -nuoA(c), -pflA(c), -pflC(c)	983, 984, 985, 986, 987, 988, 989, 990, 991, 992, 993, 994, 995, 996, 997, 998, 999, 1000, 1001, 1002, 1003, 1004, 1005, 1006, 1007, 1008, 1009, 1010, 1011, 1012, 1013, 1014, 1015, 1016, 1017, 1018, 1019, 1020, 1021, 1022, 1023, 1024, 1025, 1026, 1027, 1028, 1029, 1030, 1031, 1032, 1033, 1034	107	6	0.074	0.548	0.354	TRUE	738	8.5684	134	1	6	0.074	0.548	0	0.32	0.603	0.595	1	0.9881	0.65789	0.344	0.735	1	6.243	TRUE	16
MCS_112	-PFL( 138,c) -PDH(1508,c) -EX_o2_e(1583,c) -OBTFL(1605) -LDH_D(1751,c) -POR5(2325,c) -ASPtpp(2706,c) -FUMt1pp(2707,c) -SUCCt1pp(2708,c)	+EX_glc__D_e, -EX_o2_e, -aceE(c), -dauA(c), -ldhA(c), -pflA(c), -pflC(c), -pfo(c)	1035, 1036, 1037, 1038	108	6	0.058	0.432	0.25	TRUE	738	12.102	134	1	6	0.058	0.432	0	0.102	0.096	0.133	1	0.9494	0.65789	0.921	0.735	1	5.594	TRUE	75
MCS_113	-PFL( 138,c) -PDH(1508,c) -EX_o2_e(1583,c) -OBTFL(1605) -LDH_D(1751,c) -RNTR1c2(2468,c) -RNTR2c2(2469,c) -RNTR3c2(2470,c) -RNTR4c2(2471,c) -ASPtpp(2706,c) -FUMt1pp(2707,c) -SUCCt1pp(2708,c)	+EX_glc__D_e, -EX_o2_e, -aceE(c), -dauA(c), -ldhA(c), -nrdD(c), -pflA(c), -pflC(c)	963, 964, 965, 966	109	6	0.058	0.432	0.25	TRUE	738	12.102	134	1	6	0.058	0.432	0	0.102	0.096	0.133	1	0.9494	0.65789	0.921	0.735	1	5.594	TRUE	76
MCS_114	-FRD2( 139,c) -FRD3( 140,c) -PTAr( 142,c) -GLYCL( 293,c) -AKGDH( 533,c) -PTA2( 635) -ATPS4rpp( 845,c) -PDH(1508,c) -EX_o2_e(1583,c) -LDH_D(1751,c)	+EX_glc__D_e, -EX_o2_e, -atpA(c), -eutD(c), -frdA(c), -ldhA(c), -lpd(c), -pta(c)	1943, 1944, 1945, 1946, 1947, 1948, 1949, 1950, 1951, 1952, 1953, 1954, 1955, 1956, 1957, 1958, 1959, 1960, 1961, 1962, 1963, 1964, 1965, 1966, 1967, 1968, 1969, 1970, 1971, 1972, 1973, 1974	110	6	0.06	0.431	0.229	TRUE	737	8.4754	134	1	6	0	0.229	0	0.136	0.094	0.041	1	0.97619	0.68421	0.328	0.735	1	4.993	TRUE	113
MCS_115	-FRD2( 139,c) -FRD3( 140,c) -PTAr( 142,c) -PTA2( 635) -ATPS4rpp( 845,c) -PDH(1508,c) -EX_o2_e(1583,c) -LDH_D(1751,c)	+EX_glc__D_e, -EX_o2_e, -aceE(c), -atpA(c), -eutD(c), -frdA(c), -ldhA(c), -pta(c)	2095, 2096, 2097, 2098, 2099, 2100, 2101, 2102, 2103, 2104, 2105, 2106, 2107, 2108, 2109, 2110, 2111, 2112, 2113, 2114, 2115, 2116, 2117, 2118, 2119, 2120, 2121, 2122, 2123, 2124, 2125, 2126, 2127, 2128, 2129, 2130, 2131, 2132, 2133, 2134, 2135, 2136, 2137, 2138, 2139, 2140, 2141, 2142, 2143, 2144, 2145, 2146, 2147, 2148, 2149, 2150, 2151, 2152, 2153, 2154, 2155, 2156, 2157, 2158	111	6	0.06	0.431	0.229	TRUE	737	8.4754	134	0	6	0	0.229	0	0.136	0.094	0.041	1	0.97619	0.68421	0.328	0.735	0	3.993	TRUE	175
MCS_116	+EX_ac_up_e(2716,c) -FRD2( 139,c) -FRD3( 140,c) -GLYCL( 293,c) -AKGDH( 533,c) -DRPA( 793,c) -FORtppi(1000) -FORt2pp(1476,c) -PDH(1508,c) -EX_o2_e(1583,c) -LDH_D(1751)	+EX_glc__D_e, +EX_ac_up_e, -EX_o2_e, -deoC(c), -focA(c), -focB(c), -frdA(c), -ldhA(c), -lpd(c)	653, 654, 655, 656	112	6	0.074	0.548	0.435	TRUE	737	8.5684	134	1	6	0.074	0.548	0	0.322	0.603	0.953	1	0.97917	0.68421	0.344	0.735	1	6.619	TRUE	6
MCS_117	-FRD2( 139,c) -FRD3( 140,c) -GLYCL( 293,c) -AKGDH( 533,c) -ACt2rpp( 835,c) -ATPS4rpp( 845,c) -L_LACt2rpp(1246) -GLYCLTt2rpp(1489) -PDH(1508,c) -EX_o2_e(1583,c) -D_LACt2pp(1871,c)	+EX_glc__D_e, -EX_o2_e, -atpA(c), -frdA(c), -glcA(c), -lldP(c), -lpd(c), -satP(c)	74, 75, 76, 77, 78, 79, 80, 81, 82, 83, 84, 85, 86, 87, 88, 89, 90, 91, 92, 93, 94, 95, 96, 97, 98, 99, 100, 101, 102, 103, 104, 105	113	6	0.06	0.433	0.229	TRUE	737	8.4754	134	1	6	0	0.229	0	0.136	0.1	0.041	1	0.97619	0.68421	0.328	0.735	1	5	TRUE	111
MCS_118	-FRD2( 139,c) -FRD3( 140,c) -GLYCL( 293,c) -AKGDH( 533,c) -ACt2rpp( 835,c) -ATPS4rpp( 845,c) -PDH(1508,c) -EX_o2_e(1583,c) -LDH_D(1751,c)	+EX_glc__D_e, -EX_o2_e, -atpA(c), -frdA(c), -ldhA(c), -lpd(c), -satP(c)	1282, 1283, 1284, 1285, 1286, 1287, 1288, 1289, 1290, 1291, 1292, 1293, 1294, 1295, 1296, 1297, 1298, 1299, 1300, 1301, 1302, 1303, 1304, 1305, 1306, 1307, 1308, 1309, 1310, 1311, 1312, 1313	114	5	0.06	0.433	0.229	TRUE	737	8.4754	134	0	5	0	0.229	0.5	0.136	0.1	0.041	1	0.97619	0.68421	0.328	0.735	0	4.5	TRUE	159
MCS_119	-FRD2( 139,c) -FRD3( 140,c) -GLYCL( 293,c) -AKGDH( 533,c) -ACt2rpp( 835,c) -FORtppi(1000,c) -FORt2pp(1476) -PDH(1508,c) -EX_o2_e(1583,c) -LDH_D(1751,c)	+EX_glc__D_e, -EX_o2_e, -focA(c), -focB(c), -frdA(c), -ldhA(c), -lpd(c), -satP(c)	560, 561, 562, 563	115	6	0.066	0.448	0.229	TRUE	737	6.9121	134	1	6	0.066	0.448	0	0.216	0.164	0.041	1	0.9494	0.68421	0.073	0.735	1	4.863	TRUE	130
MCS_120	+EX_ac_up_e(2716,c) -FRD2( 139,c) -FRD3( 140,c) -GLYCL( 293,c) -AKGDH( 533,c) -FORtppi(1000) -FORt2pp(1476,c) -PDH(1508,c) -EX_o2_e(1583,c) -LDH_D(1751,c) -POR5(2325)	+EX_glc__D_e, +EX_ac_up_e, -EX_o2_e, -focA(c), -focB(c), -frdA(c), -ldhA(c), -lpd(c), -pfo(c)	603, 604, 605, 606	116	6	0.074	0.548	0.435	TRUE	737	6.9121	134	1	6	0.074	0.549	0	0.321	0.605	0.953	1	0.97917	0.68421	0.073	0.735	1	6.35	TRUE	11
MCS_121	+EX_ac_up_e(2716,c) -FRD2( 139,c) -FRD3( 140,c) -GLYCL( 293,c) -AKGDH( 533,c) -FORtppi(1000) -FORt2pp(1476,c) -PDH(1508,c) -EX_o2_e(1583,c) -LDH_D(1751,c) -RNTR1c2(2468,c) -RNTR2c2(2469,c) -RNTR3c2(2470,c) -RNTR4c2(2471)	+EX_glc__D_e, +EX_ac_up_e, -EX_o2_e, -focA(c), -focB(c), -frdA(c), -ldhA(c), -lpd(c), -nrdD(c)	572, 573, 574, 575	117	6	0.074	0.548	0.435	TRUE	737	8.5684	134	1	6	0.074	0.549	0	0.321	0.604	0.953	1	0.97917	0.68421	0.344	0.735	1	6.62	TRUE	5
MCS_122	+EX_ac_up_e(2716,c) -FRD2( 139,c) -FRD3( 140,c) -DRPA( 793,c) -FORtppi(1000) -FORt2pp(1476,c) -PDH(1508,c) -EX_o2_e(1583,c) -LDH_D(1751)	+EX_glc__D_e, +EX_ac_up_e, -EX_o2_e, -aceE(c), -deoC(c), -focA(c), -focB(c), -frdA(c), -ldhA(c)	831, 832, 833, 834, 835, 836, 837, 838	118	6	0.074	0.548	0.409	TRUE	737	8.5684	134	1	6	0.074	0.548	0	0.322	0.603	0.837	1	0.97917	0.68421	0.344	0.735	1	6.504	TRUE	10
MCS_123	-FRD2( 139,c) -FRD3( 140,c) -ACt2rpp( 835,c) -ATPS4rpp( 845,c) -L_LACt2rpp(1246) -GLYCLTt2rpp(1489) -PDH(1508,c) -EX_o2_e(1583,c) -D_LACt2pp(1871,c)	+EX_glc__D_e, -EX_o2_e, -aceE(c), -atpA(c), -frdA(c), -glcA(c), -lldP(c), -satP(c)	226, 227, 228, 229, 230, 231, 232, 233, 234, 235, 236, 237, 238, 239, 240, 241, 242, 243, 244, 245, 246, 247, 248, 249, 250, 251, 252, 253, 254, 255, 256, 257, 258, 259, 260, 261, 262, 263, 264, 265, 266, 267, 268, 269, 270, 271, 272, 273, 274, 275, 276, 277, 278, 279, 280, 281, 282, 283, 284, 285, 286, 287, 288, 289	119	6	0.06	0.433	0.229	TRUE	737	8.4754	134	1	6	0	0.229	0	0.136	0.1	0.041	1	0.97619	0.68421	0.328	0.735	1	5	TRUE	112
MCS_124	-FRD2( 139,c) -FRD3( 140,c) -ACt2rpp( 835,c) -ATPS4rpp( 845,c) -PDH(1508,c) -EX_o2_e(1583,c) -LDH_D(1751,c)	+EX_glc__D_e, -EX_o2_e, -aceE(c), -atpA(c), -frdA(c), -ldhA(c), -satP(c)	1466, 1467, 1468, 1469, 1470, 1471, 1472, 1473, 1474, 1475, 1476, 1477, 1478, 1479, 1480, 1481, 1482, 1483, 1484, 1485, 1486, 1487, 1488, 1489, 1490, 1491, 1492, 1493, 1494, 1495, 1496, 1497, 1498, 1499, 1500, 1501, 1502, 1503, 1504, 1505, 1506, 1507, 1508, 1509, 1510, 1511, 1512, 1513, 1514, 1515, 1516, 1517, 1518, 1519, 1520, 1521, 1522, 1523, 1524, 1525, 1526, 1527, 1528, 1529	120	5	0.06	0.433	0.229	TRUE	737	8.4754	134	1	5	0	0.229	0.5	0.136	0.1	0.041	1	0.97619	0.68421	0.328	0.735	1	5.5	TRUE	80
MCS_125	+EX_ac_up_e(2716,c) -FRD2( 139,c) -FRD3( 140,c) -FORtppi(1000) -FORt2pp(1476,c) -PDH(1508,c) -EX_o2_e(1583,c) -LDH_D(1751,c) -POR5(2325)	+EX_glc__D_e, +EX_ac_up_e, -EX_o2_e, -aceE(c), -focA(c), -focB(c), -frdA(c), -ldhA(c), -pfo(c)	763, 764, 765, 766, 767, 768, 769, 770	121	6	0.074	0.548	0.409	TRUE	737	6.9121	134	1	6	0.074	0.548	0	0.321	0.604	0.837	1	0.97917	0.68421	0.073	0.735	1	6.234	TRUE	19
MCS_126	+EX_ac_up_e(2716,c) -FRD2( 139,c) -FRD3( 140,c) -FORtppi(1000) -FORt2pp(1476,c) -PDH(1508,c) -EX_o2_e(1583,c) -LDH_D(1751,c) -RNTR1c2(2468,c) -RNTR2c2(2469,c) -RNTR3c2(2470,c) -RNTR4c2(2471)	+EX_glc__D_e, +EX_ac_up_e, -EX_o2_e, -aceE(c), -focA(c), -focB(c), -frdA(c), -ldhA(c), -nrdD(c)	701, 702, 703, 704, 705, 706, 707, 708	122	6	0.074	0.548	0.409	TRUE	737	8.5684	134	1	6	0.074	0.548	0	0.321	0.604	0.837	1	0.97917	0.68421	0.344	0.735	1	6.505	TRUE	9
MCS_127	-PTAr( 142,c) -GLYCL( 293,c) -AKGDH( 533,c) -PTA2( 635) -ATPS4rpp( 845,c) -PDH(1508,c) -EX_o2_e(1583,c) -LDH_D(1751,c) -NADH16pp(2223,c) -NADH18pp(2224,c) -NADH17pp(2278,c)	+EX_glc__D_e, -EX_o2_e, -atpA(c), -eutD(c), -ldhA(c), -lpd(c), -nuoA(c), -pta(c)	1975, 1976, 1977, 1978, 1979, 1980, 1981, 1982, 1983, 1984, 1985, 1986, 1987, 1988, 1989, 1990, 1991, 1992, 1993, 1994, 1995, 1996, 1997, 1998, 1999, 2000, 2001, 2002, 2003, 2004, 2005, 2006, 2007, 2008, 2009, 2010, 2011, 2012, 2013, 2014, 2015, 2016, 2017, 2018, 2019, 2020, 2021, 2022, 2023, 2024, 2025, 2026, 2027, 2028, 2029, 2030, 2031, 2032, 2033, 2034, 2035, 2036, 2037, 2038, 2039, 2040, 204…	123	6	0.06	0.431	0.229	TRUE	738	8.4754	134	0	6	0	0.229	0	0.136	0.094	0.041	1	0.97321	0.65789	0.328	0.735	0	3.964	TRUE	177
MCS_128	-PTAr( 142,c) -GLYCL( 293,c) -AKGDH( 533,c) -PTA2( 635) -ATPS4rpp( 845,c) -PDH(1508,c) -EX_o2_e(1583,c) -LDH_D(1751,c) -ASPtpp(2706,c) -FUMt1pp(2707,c) -SUCCt1pp(2708,c)	+EX_glc__D_e, -EX_o2_e, -atpA(c), -dauA(c), -eutD(c), -ldhA(c), -lpd(c), -pta(c)	1935, 1936, 1937, 1938, 1939, 1940, 1941, 1942	124	6	0.06	0.432	0.229	TRUE	738	8.4754	134	1	6	0	0.229	0	0.133	0.094	0.041	1	0.96131	0.65789	0.328	0.735	1	4.951	TRUE	119
MCS_129	-PTAr( 142,c) -PTA2( 635) -ATPS4rpp( 845,c) -PDH(1508,c) -EX_o2_e(1583,c) -LDH_D(1751,c) -NADH16pp(2223,c) -NADH18pp(2224,c) -NADH17pp(2278,c)	+EX_glc__D_e, -EX_o2_e, -aceE(c), -atpA(c), -eutD(c), -ldhA(c), -nuoA(c), -pta(c)	2159, 2160, 2161, 2162, 2163, 2164, 2165, 2166, 2167, 2168, 2169, 2170, 2171, 2172, 2173, 2174, 2175, 2176, 2177, 2178, 2179, 2180, 2181, 2182, 2183, 2184, 2185, 2186, 2187, 2188, 2189, 2190, 2191, 2192, 2193, 2194, 2195, 2196, 2197, 2198, 2199, 2200, 2201, 2202, 2203, 2204, 2205, 2206, 2207, 2208, 2209, 2210, 2211, 2212, 2213, 2214, 2215, 2216, 2217, 2218, 2219, 2220, 2221, 2222, 2223, 2224, 222…	125	6	0.06	0.431	0.229	TRUE	738	8.4754	134	1	6	0	0.229	0	0.136	0.094	0.041	1	0.97321	0.65789	0.328	0.735	1	4.964	TRUE	117
MCS_130	-PTAr( 142,c) -PTA2( 635) -ATPS4rpp( 845,c) -PDH(1508,c) -EX_o2_e(1583,c) -LDH_D(1751,c) -ASPtpp(2706,c) -FUMt1pp(2707,c) -SUCCt1pp(2708,c)	+EX_glc__D_e, -EX_o2_e, -aceE(c), -atpA(c), -dauA(c), -eutD(c), -ldhA(c), -pta(c)	2079, 2080, 2081, 2082, 2083, 2084, 2085, 2086, 2087, 2088, 2089, 2090, 2091, 2092, 2093, 2094	126	6	0.06	0.432	0.229	TRUE	738	8.4754	134	0	6	0	0.229	0	0.133	0.094	0.041	1	0.96131	0.65789	0.328	0.735	0	3.951	TRUE	180
MCS_131	-MDH( 196,c) -ASPT( 260,c) -GLYCL( 293,c) -AKGDH( 533,c) -ACt2rpp( 835,c) -ATPS4rpp( 845,c) -PDH(1508,c) -EX_o2_e(1583,c) -LDH_D(1751,c)	+EX_glc__D_e, -EX_o2_e, -aspA(c), -atpA(c), -ldhA(c), -lpd(c), -mdh(c), -satP(c)	2488, 2489, 2490, 2491, 2492, 2493, 2494, 2495	127	6	0.061	0.432	0.229	TRUE	738	8.4754	134	1	6	0	0.229	0	0.14	0.098	0.041	1	0.97321	0.65789	0.328	0.735	1	4.973	TRUE	115
MCS_132	-MDH( 196,c) -ASPT( 260,c) -ACt2rpp( 835,c) -ATPS4rpp( 845,c) -PDH(1508,c) -EX_o2_e(1583,c) -LDH_D(1751,c)	+EX_glc__D_e, -EX_o2_e, -aceE(c), -aspA(c), -atpA(c), -ldhA(c), -mdh(c), -satP(c)	2536, 2537, 2538, 2539, 2540, 2541, 2542, 2543, 2544, 2545, 2546, 2547, 2548, 2549, 2550, 2551	128	6	0.061	0.432	0.229	TRUE	738	8.4754	134	1	6	0	0.229	0	0.14	0.098	0.041	1	0.97321	0.65789	0.328	0.735	1	4.973	TRUE	114
MCS_133	-MDH( 196,c) -GLYCL( 293,c) -AKGDH( 533,c) -GND( 578,c) -ACt2rpp( 835,c) -ATPS4rpp( 845,c) -PDH(1508,c) -EX_o2_e(1583,c) -LDH_D(1751,c)	+EX_glc__D_e, -EX_o2_e, -atpA(c), -gnd(c), -ldhA(c), -lpd(c), -mdh(c), -satP(c)	2496, 2497, 2498, 2499, 2500, 2501, 2502, 2503	129	6	0.059	0.45	0.229	TRUE	738	12.102	134	1	6	0.058	0.448	0	0.117	0.177	0.041	1	1	0.65789	0.921	0.735	1	5.648	TRUE	62
MCS_134	-MDH( 196,c) -GLYCL( 293,c) -AKGDH( 533,c) -G6PDH2r( 658,c) -ACt2rpp( 835,c) -ATPS4rpp( 845,c) -PDH(1508,c) -EX_o2_e(1583,c) -LDH_D(1751,c)	+EX_glc__D_e, -EX_o2_e, -atpA(c), -ldhA(c), -lpd(c), -mdh(c), -satP(c), -zwf(c)	2480, 2481, 2482, 2483, 2484, 2485, 2486, 2487	49	6	0.059	0.451	0.229	TRUE	732	8.4754	134	1	6	0.058	0.448	0	0.117	0.177	0.041	1	1	0.81579	0.328	0.735	1	5.213	TRUE	98
MCS_135	-MDH( 196,c) -GND( 578,c) -ACt2rpp( 835,c) -ATPS4rpp( 845,c) -PDH(1508,c) -EX_o2_e(1583,c) -LDH_D(1751,c)	+EX_glc__D_e, -EX_o2_e, -aceE(c), -atpA(c), -gnd(c), -ldhA(c), -mdh(c), -satP(c)	2552, 2553, 2554, 2555, 2556, 2557, 2558, 2559, 2560, 2561, 2562, 2563, 2564, 2565, 2566, 2567	130	6	0.059	0.45	0.229	TRUE	738	12.102	134	1	6	0.058	0.448	0	0.117	0.176	0.041	1	1	0.65789	0.921	0.735	1	5.648	TRUE	63
MCS_136	-MDH( 196,c) -G6PDH2r( 658,c) -ACt2rpp( 835,c) -ATPS4rpp( 845,c) -PDH(1508,c) -EX_o2_e(1583,c) -LDH_D(1751,c)	+EX_glc__D_e, -EX_o2_e, -aceE(c), -atpA(c), -ldhA(c), -mdh(c), -satP(c), -zwf(c)	2520, 2521, 2522, 2523, 2524, 2525, 2526, 2527, 2528, 2529, 2530, 2531, 2532, 2533, 2534, 2535	50	6	0.059	0.45	0.229	TRUE	732	8.4754	134	1	6	0.058	0.448	0	0.117	0.177	0.041	1	1	0.81579	0.328	0.735	1	5.213	TRUE	99
MCS_137	-GHMT2r( 254,c) -GLYCL( 293,c) -AKGDH( 533,c) -DRPA( 793,c) -FORtppi(1000,c) -FORt2pp(1476) -PDH(1508,c) -EX_o2_e(1583,c) -LDH_D(1751,c) -THFAT(2480)	+EX_glc__D_e, -EX_o2_e, -deoC(c), -focA(c), -focB(c), -glyA(c), -ldhA(c), -lpd(c)	657	131	6	0.069	0.433	0.228	TRUE	737	12.102	134	1	6	0.069	0.433	0	0.252	0.099	0.038	1	0.74107	0.68421	0.921	0.735	1	5.47	TRUE	85
MCS_138	-GHMT2r( 254,c) -DRPA( 793,c) -FORtppi(1000,c) -FORt2pp(1476) -PDH(1508,c) -EX_o2_e(1583,c) -LDH_D(1751,c) -THFAT(2480)	+EX_glc__D_e, -EX_o2_e, -aceE(c), -deoC(c), -focA(c), -focB(c), -glyA(c), -ldhA(c)	839, 840	132	6	0.069	0.433	0.228	TRUE	737	12.102	134	1	6	0.069	0.433	0	0.252	0.099	0.038	1	0.74107	0.68421	0.921	0.735	1	5.47	TRUE	84
MCS_139	-GLYCL( 293,c) -DHAPT( 461,c) -AKGDH( 533,c) -SUCptspp( 739) -TREptspp( 768) -ACGAptspp( 789) -ACMANAptspp( 790) -DRPA( 793,c) -ASCBptspp( 807) -SBTptspp( 830) -FRUptspp( 883) -FORtppi(1000,c) -MANGLYCptspp(1255) -MNLptspp(1264) -GALTptspp(1406) -GLCptspp(1409,c) -ACMUMptspp(1413) -FORt2pp(1476) -PDH(1508,c) -MANptspp(1515) -CELBpts(1545) -MALTptspp(1547) -FRUpts2pp(1568) -EX_o2_e(1583,c) -LDH_D(…	+EX_glc__D_e, -EX_o2_e, -deoC(c), -focA(c), -focB(c), -ldhA(c), -lpd(c), -ptsH(c)	671, 672	133	6	0.05	0.438	0.235	TRUE	738	8.0138	134	1	6	0.05	0.439	0	0	0.124	0.07	1	0.95536	0.65789	0.253	0.735	1	4.795	TRUE	133
MCS_140	-GLYCL( 293,c) -DHAPT( 461,c) -AKGDH( 533,c) -SUCptspp( 739) -TREptspp( 768) -ACGAptspp( 789) -ACMANAptspp( 790) -ASCBptspp( 807) -SBTptspp( 830) -FRUptspp( 883) -FORtppi(1000,c) -MANGLYCptspp(1255) -MNLptspp(1264) -GALTptspp(1406) -GLCptspp(1409,c) -ACMUMptspp(1413) -FORt2pp(1476) -PDH(1508,c) -MANptspp(1515) -CELBpts(1545) -MALTptspp(1547) -FRUpts2pp(1568) -EX_o2_e(1583,c) -LDH_D(1751,c) -GAMpt…	+EX_glc__D_e, -EX_o2_e, -focA(c), -focB(c), -ldhA(c), -lpd(c), -pfo(c), -ptsH(c)	622, 623	134	6	0.05	0.438	0.227	TRUE	738	8.0138	134	1	6	0.05	0.438	0	0.001	0.12	0.033	1	0.94345	0.65789	0.253	0.735	1	4.743	TRUE	140
MCS_141	-GLYCL( 293,c) -DHAPT( 461,c) -AKGDH( 533,c) -SUCptspp( 739) -TREptspp( 768) -ACGAptspp( 789) -ACMANAptspp( 790) -ASCBptspp( 807) -SBTptspp( 830) -FRUptspp( 883) -FORtppi(1000,c) -MANGLYCptspp(1255) -MNLptspp(1264) -GALTptspp(1406) -GLCptspp(1409,c) -ACMUMptspp(1413) -FORt2pp(1476) -PDH(1508,c) -MANptspp(1515) -CELBpts(1545) -MALTptspp(1547) -FRUpts2pp(1568) -EX_o2_e(1583,c) -LDH_D(1751,c) -GAMpt…	+EX_glc__D_e, -EX_o2_e, -focA(c), -focB(c), -ldhA(c), -lpd(c), -nrdD(c), -ptsH(c)	620, 621	135	6	0.05	0.438	0.227	TRUE	738	8.0138	134	1	6	0.05	0.438	0	0.001	0.12	0.033	1	0.94345	0.65789	0.253	0.735	1	4.743	TRUE	138
MCS_142	-GLYCL( 293,c) -AKGDH( 533,c) -GND( 578,c) -DRPA( 793,c) -FORtppi(1000,c) -FORt2pp(1476) -PDH(1508,c) -EX_o2_e(1583,c) -LDH_D(1751,c)	+EX_glc__D_e, -EX_o2_e, -deoC(c), -focA(c), -focB(c), -gnd(c), -ldhA(c), -lpd(c)	675	136	6	0.072	0.437	0.296	TRUE	738	12.102	134	1	6	0.072	0.437	0	0.294	0.118	0.339	1	0.96429	0.65789	0.921	0.735	1	6.029	TRUE	28
MCS_143	-GLYCL( 293,c) -AKGDH( 533,c) -GND( 578,c) -FORtppi(1000,c) -FORt2pp(1476) -PDH(1508,c) -EX_o2_e(1583,c) -LDH_D(1751,c) -POR5(2325,c)	+EX_glc__D_e, -EX_o2_e, -focA(c), -focB(c), -gnd(c), -ldhA(c), -lpd(c), -pfo(c)	650	137	6	0.072	0.436	0.256	TRUE	738	12.102	134	1	6	0.072	0.436	0	0.295	0.112	0.161	1	0.96131	0.65789	0.921	0.735	1	5.842	TRUE	39
MCS_144	-GLYCL( 293,c) -AKGDH( 533,c) -GND( 578,c) -FORtppi(1000,c) -FORt2pp(1476) -PDH(1508,c) -EX_o2_e(1583,c) -LDH_D(1751,c) -RNTR1c2(2468,c) -RNTR2c2(2469,c) -RNTR3c2(2470,c) -RNTR4c2(2471,c)	+EX_glc__D_e, -EX_o2_e, -focA(c), -focB(c), -gnd(c), -ldhA(c), -lpd(c), -nrdD(c)	649	138	6	0.072	0.436	0.256	TRUE	738	12.102	134	1	6	0.072	0.436	0	0.295	0.112	0.161	1	0.96131	0.65789	0.921	0.735	1	5.842	TRUE	38
MCS_145	-GLYCL( 293,c) -AKGDH( 533,c) -G6PDH2r( 658,c) -DRPA( 793,c) -FORtppi(1000,c) -FORt2pp(1476) -PDH(1508,c) -EX_o2_e(1583,c) -LDH_D(1751,c)	+EX_glc__D_e, -EX_o2_e, -deoC(c), -focA(c), -focB(c), -ldhA(c), -lpd(c), -zwf(c)	674	51	6	0.072	0.437	0.296	TRUE	732	12.102	134	1	6	0.072	0.437	0	0.294	0.118	0.339	1	0.96429	0.81579	0.921	0.735	1	6.187	TRUE	20
MCS_146	-GLYCL( 293,c) -AKGDH( 533,c) -G6PDH2r( 658,c) -FORtppi(1000,c) -FORt2pp(1476) -PDH(1508,c) -EX_o2_e(1583,c) -LDH_D(1751,c) -POR5(2325,c)	+EX_glc__D_e, -EX_o2_e, -focA(c), -focB(c), -ldhA(c), -lpd(c), -pfo(c), -zwf(c)	644	52	6	0.072	0.436	0.256	TRUE	732	12.102	134	1	6	0.072	0.436	0	0.295	0.112	0.161	1	0.96131	0.81579	0.921	0.735	1	6	TRUE	31
MCS_147	-GLYCL( 293,c) -AKGDH( 533,c) -G6PDH2r( 658,c) -FORtppi(1000,c) -FORt2pp(1476) -PDH(1508,c) -EX_o2_e(1583,c) -LDH_D(1751,c) -RNTR1c2(2468,c) -RNTR2c2(2469,c) -RNTR3c2(2470,c) -RNTR4c2(2471,c)	+EX_glc__D_e, -EX_o2_e, -focA(c), -focB(c), -ldhA(c), -lpd(c), -nrdD(c), -zwf(c)	643	53	6	0.072	0.436	0.256	TRUE	732	12.102	134	1	6	0.072	0.436	0	0.295	0.112	0.161	1	0.96131	0.81579	0.921	0.735	1	6	TRUE	30
MCS_148	-GLYCL( 293,c) -AKGDH( 533,c) -DRPA( 793,c) -GALt2pp( 826) -FORtppi(1000,c) -GLCt2pp(1411,c) -FORt2pp(1476) -PDH(1508,c) -EX_o2_e(1583,c) -LDH_D(1751,c)	+EX_glc__D_e, -EX_o2_e, -deoC(c), -focA(c), -focB(c), -galP(c), -ldhA(c), -lpd(c)	682	139	6	0.072	0.436	0.24	TRUE	738	12.102	134	1	6	0.072	0.436	0	0.294	0.112	0.091	1	0.93155	0.65789	0.921	0.735	1	5.742	TRUE	49
MCS_149	-GLYCL( 293,c) -AKGDH( 533,c) -DRPA( 793,c) -ATPS4rpp( 845,c) -FORtppi(1000,c) -FORt2pp(1476) -PDH(1508,c) -EX_o2_e(1583,c) -LDH_D(1751,c)	+EX_glc__D_e, -EX_o2_e, -atpA(c), -deoC(c), -focA(c), -focB(c), -ldhA(c), -lpd(c)	1442, 1443, 1444, 1445, 1446, 1447, 1448, 1449	140	6	0.067	0.46	0.24	TRUE	738	12.102	134	1	6	0.067	0.461	0	0.223	0.22	0.092	1	0.96429	0.65789	0.921	0.735	1	5.813	TRUE	41
MCS_150	-GLYCL( 293,c) -AKGDH( 533,c) -DRPA( 793,c) -MTHFC( 976,c) -MTHFD( 977,c) -FORtppi(1000,c) -FORt2pp(1476) -PDH(1508,c) -EX_o2_e(1583,c) -LDH_D(1751,c)	+EX_glc__D_e, -EX_o2_e, -deoC(c), -focA(c), -focB(c), -folD(c), -ldhA(c), -lpd(c)	652	141	6	0.068	0.432	0.228	TRUE	736	12.102	134	1	6	0.068	0.432	0	0.244	0.096	0.038	1	0.76786	0.71053	0.921	0.735	1	5.511	TRUE	79
MCS_151	+EX_ac_up_e(2716,c) -GLYCL( 293,c) -AKGDH( 533,c) -DRPA( 793,c) -FORtppi(1000) -FORt2pp(1476,c) -PDH(1508,c) -EX_o2_e(1583,c) -LDH_D(1751,c) -NADH16pp(2223,c) -NADH18pp(2224,c) -NADH17pp(2278)	+EX_glc__D_e, +EX_ac_up_e, -EX_o2_e, -deoC(c), -focA(c), -focB(c), -ldhA(c), -lpd(c), -nuoA(c)	658, 659, 660, 661, 662, 663, 664, 665, 666, 667, 668, 669, 670	142	6	0.074	0.548	0.369	TRUE	738	8.5684	134	1	6	0.074	0.548	0	0.322	0.603	0.662	1	0.97917	0.65789	0.344	0.735	1	6.302	TRUE	13
MCS_152	-GLYCL( 293,c) -AKGDH( 533,c) -DRPA( 793,c) -FORtppi(1000,c) -FORt2pp(1476) -PDH(1508,c) -EX_o2_e(1583,c) -LDH_D(1751,c) -ASPtpp(2706,c) -FUMt1pp(2707,c) -SUCCt1pp(2708,c)	+EX_glc__D_e, -EX_o2_e, -dauA(c), -deoC(c), -focA(c), -focB(c), -ldhA(c), -lpd(c)	651	143	6	0.059	0.438	0.25	TRUE	738	12.102	134	1	6	0.059	0.438	0	0.115	0.122	0.134	1	0.96131	0.65789	0.921	0.735	1	5.647	TRUE	65
MCS_153	-GLYCL( 293,c) -AKGDH( 533,c) -GALt2pp( 826) -FORtppi(1000,c) -GLCt2pp(1411,c) -FORt2pp(1476) -PDH(1508,c) -EX_o2_e(1583,c) -LDH_D(1751,c) -POR5(2325,c)	+EX_glc__D_e, -EX_o2_e, -focA(c), -focB(c), -galP(c), -ldhA(c), -lpd(c), -pfo(c)	681	144	6	0.072	0.435	0.237	TRUE	738	12.102	134	1	6	0.072	0.435	0	0.295	0.107	0.076	1	0.93155	0.65789	0.921	0.735	1	5.723	TRUE	54
MCS_154	-GLYCL( 293,c) -AKGDH( 533,c) -GALt2pp( 826) -FORtppi(1000,c) -GLCt2pp(1411,c) -FORt2pp(1476) -PDH(1508,c) -EX_o2_e(1583,c) -LDH_D(1751,c) -RNTR1c2(2468,c) -RNTR2c2(2469,c) -RNTR3c2(2470,c) -RNTR4c2(2471,c)	+EX_glc__D_e, -EX_o2_e, -focA(c), -focB(c), -galP(c), -ldhA(c), -lpd(c), -nrdD(c)	680	145	6	0.072	0.435	0.237	TRUE	738	12.102	134	1	6	0.072	0.435	0	0.295	0.107	0.076	1	0.93155	0.65789	0.921	0.735	1	5.723	TRUE	51
MCS_155	-GLYCL( 293,c) -AKGDH( 533,c) -ACt2rpp( 835,c) -ATPS4rpp( 845,c) -FORtppi(1000,c) -FORt2pp(1476) -PDH(1508,c) -LDH_D(1751,c)	+EX_glc__D_e, -atpA(c), -focA(c), -focB(c), -ldhA(c), -lpd(c), -satP(c)	1250, 1251, 1252, 1253, 1254, 1255, 1256, 1257	146	6	0.125	0.606	0.229	FALSE	763	12.5845	134	1	6	0.125	0.607	0	1	0.858	0.041	0	0.96429	0	1	0.735	1	5.597	TRUE	74
MCS_156	-GLYCL( 293,c) -AKGDH( 533,c) -ACt2rpp( 835,c) -ATPS4rpp( 845,c) -L_LACt2rpp(1246) -GLYCLTt2rpp(1489) -PDH(1508,c) -EX_o2_e(1583,c) -D_LACt2pp(1871,c) -NADH16pp(2223,c) -NADH18pp(2224,c) -NADH17pp(2278,c)	+EX_glc__D_e, -EX_o2_e, -atpA(c), -glcA(c), -lldP(c), -lpd(c), -nuoA(c), -satP(c)	106, 107, 108, 109, 110, 111, 112, 113, 114, 115, 116, 117, 118, 119, 120, 121, 122, 123, 124, 125, 126, 127, 128, 129, 130, 131, 132, 133, 134, 135, 136, 137, 138, 139, 140, 141, 142, 143, 144, 145, 146, 147, 148, 149, 150, 151, 152, 153, 154, 155, 156, 157, 158, 159, 160, 161, 162, 163, 164, 165, 166, 167, 168, 169, 170, 171, 172, 173, 174, 175, 176, 177, 178, 179, 180, 181, 182, 183, 184, 185,…	147	6	0.06	0.433	0.229	TRUE	738	8.4754	134	1	6	0	0.229	0	0.136	0.1	0.041	1	0.97321	0.65789	0.328	0.735	1	4.971	TRUE	116
MCS_157	-GLYCL( 293,c) -AKGDH( 533,c) -ACt2rpp( 835,c) -ATPS4rpp( 845,c) -L_LACt2rpp(1246) -GLYCLTt2rpp(1489) -PDH(1508,c) -EX_o2_e(1583,c) -D_LACt2pp(1871,c) -ASPtpp(2706,c) -FUMt1pp(2707,c) -SUCCt1pp(2708,c)	+EX_glc__D_e, -EX_o2_e, -atpA(c), -dauA(c), -glcA(c), -lldP(c), -lpd(c), -satP(c)	66, 67, 68, 69, 70, 71, 72, 73	148	6	0.06	0.433	0.229	TRUE	738	8.4754	134	0	6	0	0.229	0	0.134	0.1	0.041	1	0.96131	0.65789	0.328	0.735	0	3.957	TRUE	178
MCS_158	-GLYCL( 293,c) -AKGDH( 533,c) -ACt2rpp( 835,c) -ATPS4rpp( 845,c) -PDH(1508,c) -EX_o2_e(1583,c) -LDH_D(1751,c) -NADH16pp(2223,c) -NADH18pp(2224,c) -NADH17pp(2278,c)	+EX_glc__D_e, -EX_o2_e, -atpA(c), -ldhA(c), -lpd(c), -nuoA(c), -satP(c)	1314, 1315, 1316, 1317, 1318, 1319, 1320, 1321, 1322, 1323, 1324, 1325, 1326, 1327, 1328, 1329, 1330, 1331, 1332, 1333, 1334, 1335, 1336, 1337, 1338, 1339, 1340, 1341, 1342, 1343, 1344, 1345, 1346, 1347, 1348, 1349, 1350, 1351, 1352, 1353, 1354, 1355, 1356, 1357, 1358, 1359, 1360, 1361, 1362, 1363, 1364, 1365, 1366, 1367, 1368, 1369, 1370, 1371, 1372, 1373, 1374, 1375, 1376, 1377, 1378, 1379, 138…	149	5	0.06	0.433	0.229	TRUE	738	8.4754	134	0	5	0	0.229	0.5	0.136	0.1	0.041	1	0.97321	0.65789	0.328	0.735	0	4.471	TRUE	160
MCS_159	-GLYCL( 293,c) -AKGDH( 533,c) -ACt2rpp( 835,c) -ATPS4rpp( 845,c) -PDH(1508,c) -EX_o2_e(1583,c) -LDH_D(1751,c) -ASPtpp(2706,c) -FUMt1pp(2707,c) -SUCCt1pp(2708,c)	+EX_glc__D_e, -EX_o2_e, -atpA(c), -dauA(c), -ldhA(c), -lpd(c), -satP(c)	1266, 1267, 1268, 1269, 1270, 1271, 1272, 1273	150	5	0.06	0.433	0.229	TRUE	738	8.4754	134	0	5	0	0.229	0.5	0.134	0.1	0.041	1	0.96131	0.65789	0.328	0.735	0	4.457	TRUE	162
MCS_160	-GLYCL( 293,c) -AKGDH( 533,c) -ACt2rpp( 835,c) -FORtppi(1000,c) -FORt2pp(1476) -PDH(1508,c) -EX_o2_e(1583,c) -LDH_D(1751,c) -NADH16pp(2223,c) -NADH18pp(2224,c) -NADH17pp(2278,c)	+EX_glc__D_e, -EX_o2_e, -focA(c), -focB(c), -ldhA(c), -lpd(c), -nuoA(c), -satP(c)	625, 626, 627, 628, 629, 630, 631, 632, 633, 634, 635, 636, 637	151	6	0.066	0.448	0.229	TRUE	738	7.4008	134	1	6	0.066	0.448	0	0.216	0.164	0.041	1	0.9494	0.65789	0.153	0.735	1	4.916	TRUE	122
MCS_161	-GLYCL( 293,c) -AKGDH( 533,c) -ACt2rpp( 835,c) -FORtppi(1000,c) -FORt2pp(1476) -PDH(1508,c) -EX_o2_e(1583,c) -LDH_D(1751,c) -ASPtpp(2706,c) -FUMt1pp(2707,c) -SUCCt1pp(2708,c)	+EX_glc__D_e, -EX_o2_e, -dauA(c), -focA(c), -focB(c), -ldhA(c), -lpd(c), -satP(c)	624	152	6	0.066	0.448	0.229	TRUE	738	12.102	134	1	6	0.066	0.448	0	0.216	0.164	0.041	1	0.94345	0.65789	0.921	0.735	1	5.678	TRUE	60
MCS_162	-GLYCL( 293,c) -AKGDH( 533,c) -ATPS4rpp( 845,c) -FORtppi(1000,c) -FORt2pp(1476) -PDH(1508,c) -EX_o2_e(1583,c) -LDH_D(1751,c) -POR5(2325,c)	+EX_glc__D_e, -EX_o2_e, -atpA(c), -focA(c), -focB(c), -ldhA(c), -lpd(c), -pfo(c)	1434, 1435, 1436, 1437, 1438, 1439, 1440, 1441	153	6	0.067	0.46	0.229	TRUE	738	12.102	134	1	6	0.067	0.461	0	0.223	0.22	0.041	1	0.96429	0.65789	0.921	0.735	1	5.762	TRUE	42
MCS_163	-GLYCL( 293,c) -AKGDH( 533,c) -ATPS4rpp( 845,c) -FORtppi(1000,c) -FORt2pp(1476) -PDH(1508,c) -EX_o2_e(1583,c) -LDH_D(1751,c) -RNTR1c2(2468,c) -RNTR2c2(2469,c) -RNTR3c2(2470,c) -RNTR4c2(2471,c)	+EX_glc__D_e, -EX_o2_e, -atpA(c), -focA(c), -focB(c), -ldhA(c), -lpd(c), -nrdD(c)	1426, 1427, 1428, 1429, 1430, 1431, 1432, 1433	154	6	0.067	0.46	0.229	TRUE	738	12.102	134	1	6	0.067	0.461	0	0.223	0.22	0.041	1	0.96429	0.65789	0.921	0.735	1	5.761	TRUE	43
MCS_164	+EX_ac_up_e(2716,c) -GLYCL( 293,c) -AKGDH( 533,c) -FORtppi(1000) -FORt2pp(1476,c) -PDH(1508,c) -EX_o2_e(1583,c) -LDH_D(1751,c) -NADH16pp(2223,c) -NADH18pp(2224,c) -NADH17pp(2278,c) -POR5(2325)	+EX_glc__D_e, +EX_ac_up_e, -EX_o2_e, -focA(c), -focB(c), -ldhA(c), -lpd(c), -nuoA(c), -pfo(c)	607, 608, 609, 610, 611, 612, 613, 614, 615, 616, 617, 618, 619	155	6	0.074	0.548	0.354	TRUE	738	7.4008	134	1	6	0.074	0.548	0	0.321	0.604	0.595	1	0.97917	0.65789	0.153	0.735	1	6.045	TRUE	25
MCS_165	+EX_ac_up_e(2716,c) -GLYCL( 293,c) -AKGDH( 533,c) -FORtppi(1000) -FORt2pp(1476,c) -PDH(1508,c) -EX_o2_e(1583,c) -LDH_D(1751,c) -NADH16pp(2223,c) -NADH18pp(2224,c) -NADH17pp(2278,c) -RNTR1c2(2468,c) -RNTR2c2(2469,c) -RNTR3c2(2470,c) -RNTR4c2(2471)	+EX_glc__D_e, +EX_ac_up_e, -EX_o2_e, -focA(c), -focB(c), -ldhA(c), -lpd(c), -nrdD(c), -nuoA(c)	589, 590, 591, 592, 593, 594, 595, 596, 597, 598, 599, 600, 601	156	6	0.074	0.548	0.354	TRUE	738	8.5684	134	1	6	0.074	0.548	0	0.321	0.604	0.595	1	0.97917	0.65789	0.344	0.735	1	6.235	TRUE	18
MCS_166	-GLYCL( 293,c) -AKGDH( 533,c) -FORtppi(1000,c) -FORt2pp(1476) -PDH(1508,c) -EX_o2_e(1583,c) -LDH_D(1751,c) -POR5(2325,c) -ASPtpp(2706,c) -FUMt1pp(2707,c) -SUCCt1pp(2708,c)	+EX_glc__D_e, -EX_o2_e, -dauA(c), -focA(c), -focB(c), -ldhA(c), -lpd(c), -pfo(c)	602	157	6	0.059	0.437	0.25	TRUE	738	12.102	134	1	6	0.059	0.437	0	0.115	0.118	0.133	1	0.94345	0.65789	0.921	0.735	1	5.624	TRUE	69
MCS_167	-GLYCL( 293,c) -AKGDH( 533,c) -FORtppi(1000,c) -FORt2pp(1476) -PDH(1508,c) -EX_o2_e(1583,c) -LDH_D(1751,c) -RNTR1c2(2468,c) -RNTR2c2(2469,c) -RNTR3c2(2470,c) -RNTR4c2(2471,c) -ASPtpp(2706,c) -FUMt1pp(2707,c) -SUCCt1pp(2708,c)	+EX_glc__D_e, -EX_o2_e, -dauA(c), -focA(c), -focB(c), -ldhA(c), -lpd(c), -nrdD(c)	571	158	6	0.059	0.437	0.25	TRUE	738	12.102	134	1	6	0.059	0.437	0	0.115	0.118	0.133	1	0.94345	0.65789	0.921	0.735	1	5.624	TRUE	67
MCS_168	-DHAPT( 461,c) -SUCptspp( 739) -TREptspp( 768) -ACGAptspp( 789) -ACMANAptspp( 790) -DRPA( 793,c) -ASCBptspp( 807) -SBTptspp( 830) -FRUptspp( 883) -FORtppi(1000,c) -MANGLYCptspp(1255) -MNLptspp(1264) -GALTptspp(1406) -GLCptspp(1409,c) -ACMUMptspp(1413) -FORt2pp(1476) -PDH(1508,c) -MANptspp(1515) -CELBpts(1545) -MALTptspp(1547) -FRUpts2pp(1568) -EX_o2_e(1583,c) -LDH_D(1751,c) -GAMptspp(1866) -ARBTp…	+EX_glc__D_e, -EX_o2_e, -aceE(c), -deoC(c), -focA(c), -focB(c), -ldhA(c), -ptsH(c)	867, 868, 869, 870	159	6	0.05	0.438	0.235	TRUE	738	8.0138	134	1	6	0.05	0.439	0	0	0.124	0.07	1	0.95536	0.65789	0.253	0.735	1	4.795	TRUE	134
MCS_169	-DHAPT( 461,c) -SUCptspp( 739) -TREptspp( 768) -ACGAptspp( 789) -ACMANAptspp( 790) -ASCBptspp( 807) -SBTptspp( 830) -FRUptspp( 883) -FORtppi(1000,c) -MANGLYCptspp(1255) -MNLptspp(1264) -GALTptspp(1406) -GLCptspp(1409,c) -ACMUMptspp(1413) -FORt2pp(1476) -PDH(1508,c) -MANptspp(1515) -CELBpts(1545) -MALTptspp(1547) -FRUpts2pp(1568) -EX_o2_e(1583,c) -LDH_D(1751,c) -GAMptspp(1866) -POR5(2325,c) -ARBTp…	+EX_glc__D_e, -EX_o2_e, -aceE(c), -focA(c), -focB(c), -ldhA(c), -pfo(c), -ptsH(c)	805, 806, 807, 808	160	6	0.05	0.438	0.227	TRUE	738	8.0138	134	1	6	0.05	0.438	0	0.001	0.12	0.033	1	0.94345	0.65789	0.253	0.735	1	4.743	TRUE	139
MCS_170	-DHAPT( 461,c) -SUCptspp( 739) -TREptspp( 768) -ACGAptspp( 789) -ACMANAptspp( 790) -ASCBptspp( 807) -SBTptspp( 830) -FRUptspp( 883) -FORtppi(1000,c) -MANGLYCptspp(1255) -MNLptspp(1264) -GALTptspp(1406) -GLCptspp(1409,c) -ACMUMptspp(1413) -FORt2pp(1476) -PDH(1508,c) -MANptspp(1515) -CELBpts(1545) -MALTptspp(1547) -FRUpts2pp(1568) -EX_o2_e(1583,c) -LDH_D(1751,c) -GAMptspp(1866) -RNTR1c2(2468,c) -RN…	+EX_glc__D_e, -EX_o2_e, -aceE(c), -focA(c), -focB(c), -ldhA(c), -nrdD(c), -ptsH(c)	801, 802, 803, 804	161	6	0.05	0.438	0.227	TRUE	738	8.0138	134	1	6	0.05	0.438	0	0.001	0.121	0.033	1	0.94345	0.65789	0.253	0.735	1	4.743	TRUE	137
MCS_171	-GND( 578,c) -DRPA( 793,c) -FORtppi(1000,c) -FORt2pp(1476) -PDH(1508,c) -EX_o2_e(1583,c) -LDH_D(1751,c)	+EX_glc__D_e, -EX_o2_e, -aceE(c), -deoC(c), -focA(c), -focB(c), -gnd(c), -ldhA(c)	875, 876	162	6	0.072	0.437	0.279	TRUE	738	12.102	134	1	6	0.072	0.437	0	0.294	0.118	0.261	1	0.96429	0.65789	0.921	0.735	1	5.951	TRUE	33
MCS_172	-GND( 578,c) -FORtppi(1000,c) -FORt2pp(1476) -PDH(1508,c) -EX_o2_e(1583,c) -LDH_D(1751,c) -POR5(2325,c)	+EX_glc__D_e, -EX_o2_e, -aceE(c), -focA(c), -focB(c), -gnd(c), -ldhA(c), -pfo(c)	825, 826	163	6	0.072	0.436	0.233	TRUE	738	12.102	134	1	6	0.072	0.436	0	0.295	0.112	0.061	1	0.93452	0.65789	0.921	0.735	1	5.716	TRUE	56
MCS_173	-GND( 578,c) -FORtppi(1000,c) -FORt2pp(1476) -PDH(1508,c) -EX_o2_e(1583,c) -LDH_D(1751,c) -RNTR1c2(2468,c) -RNTR2c2(2469,c) -RNTR3c2(2470,c) -RNTR4c2(2471,c)	+EX_glc__D_e, -EX_o2_e, -aceE(c), -focA(c), -focB(c), -gnd(c), -ldhA(c), -nrdD(c)	823, 824	164	6	0.072	0.436	0.233	TRUE	738	12.102	134	1	6	0.072	0.436	0	0.295	0.112	0.061	1	0.93452	0.65789	0.921	0.735	1	5.716	TRUE	55
MCS_174	-G6PDH2r( 658,c) -DRPA( 793,c) -FORtppi(1000,c) -FORt2pp(1476) -PDH(1508,c) -EX_o2_e(1583,c) -LDH_D(1751,c)	+EX_glc__D_e, -EX_o2_e, -aceE(c), -deoC(c), -focA(c), -focB(c), -ldhA(c), -zwf(c)	873, 874	54	6	0.072	0.437	0.279	TRUE	732	12.102	134	1	6	0.072	0.437	0	0.294	0.118	0.261	1	0.96429	0.81579	0.921	0.735	1	6.109	TRUE	23
MCS_175	-G6PDH2r( 658,c) -FORtppi(1000,c) -FORt2pp(1476) -PDH(1508,c) -EX_o2_e(1583,c) -LDH_D(1751,c) -POR5(2325,c)	+EX_glc__D_e, -EX_o2_e, -aceE(c), -focA(c), -focB(c), -ldhA(c), -pfo(c), -zwf(c)	819, 820	55	6	0.072	0.436	0.233	TRUE	732	12.102	134	1	6	0.072	0.436	0	0.295	0.112	0.061	1	0.93452	0.81579	0.921	0.735	1	5.874	TRUE	37
MCS_176	-G6PDH2r( 658,c) -FORtppi(1000,c) -FORt2pp(1476) -PDH(1508,c) -EX_o2_e(1583,c) -LDH_D(1751,c) -RNTR1c2(2468,c) -RNTR2c2(2469,c) -RNTR3c2(2470,c) -RNTR4c2(2471,c)	+EX_glc__D_e, -EX_o2_e, -aceE(c), -focA(c), -focB(c), -ldhA(c), -nrdD(c), -zwf(c)	817, 818	56	6	0.072	0.436	0.233	TRUE	732	12.102	134	1	6	0.072	0.436	0	0.295	0.112	0.061	1	0.93452	0.81579	0.921	0.735	1	5.874	TRUE	36
MCS_177	-DRPA( 793,c) -GALt2pp( 826) -FORtppi(1000,c) -GLCt2pp(1411,c) -FORt2pp(1476) -PDH(1508,c) -EX_o2_e(1583,c) -LDH_D(1751,c)	+EX_glc__D_e, -EX_o2_e, -aceE(c), -deoC(c), -focA(c), -focB(c), -galP(c), -ldhA(c)	883, 884	165	6	0.072	0.436	0.24	TRUE	738	12.102	134	1	6	0.072	0.437	0	0.294	0.112	0.091	1	0.93155	0.65789	0.921	0.735	1	5.742	TRUE	48
MCS_178	-DRPA( 793,c) -ATPS4rpp( 845,c) -FORtppi(1000,c) -FORt2pp(1476) -PDH(1508,c) -EX_o2_e(1583,c) -LDH_D(1751,c)	+EX_glc__D_e, -EX_o2_e, -aceE(c), -atpA(c), -deoC(c), -focA(c), -focB(c), -ldhA(c)	1786, 1787, 1788, 1789, 1790, 1791, 1792, 1793, 1794, 1795, 1796, 1797, 1798, 1799, 1800, 1801	166	6	0.067	0.46	0.24	TRUE	738	12.102	134	1	6	0.067	0.461	0	0.223	0.22	0.092	1	0.96429	0.65789	0.921	0.735	1	5.813	TRUE	40
MCS_179	-DRPA( 793,c) -MTHFC( 976,c) -MTHFD( 977,c) -FORtppi(1000,c) -FORt2pp(1476) -PDH(1508,c) -EX_o2_e(1583,c) -LDH_D(1751,c)	+EX_glc__D_e, -EX_o2_e, -aceE(c), -deoC(c), -focA(c), -focB(c), -folD(c), -ldhA(c)	829, 830	167	6	0.07	0.436	0.222	TRUE	736	12.102	134	1	6	0.07	0.437	0	0.265	0.113	0.01	1	0.74107	0.71053	0.921	0.735	1	5.495	TRUE	82
MCS_180	+EX_ac_up_e(2716,c) -DRPA( 793,c) -FORtppi(1000) -FORt2pp(1476,c) -PDH(1508,c) -EX_o2_e(1583,c) -LDH_D(1751,c) -NADH16pp(2223,c) -NADH18pp(2224,c) -NADH17pp(2278)	+EX_glc__D_e, +EX_ac_up_e, -EX_o2_e, -aceE(c), -deoC(c), -focA(c), -focB(c), -ldhA(c), -nuoA(c)	841, 842, 843, 844, 845, 846, 847, 848, 849, 850, 851, 852, 853, 854, 855, 856, 857, 858, 859, 860, 861, 862, 863, 864, 865, 866	168	6	0.074	0.548	0.365	TRUE	738	8.5684	134	1	6	0.074	0.548	0	0.322	0.603	0.643	1	0.97917	0.65789	0.344	0.735	1	6.283	TRUE	14
MCS_181	-DRPA( 793,c) -FORtppi(1000,c) -FORt2pp(1476) -PDH(1508,c) -EX_o2_e(1583,c) -LDH_D(1751,c) -ASPtpp(2706,c) -FUMt1pp(2707,c) -SUCCt1pp(2708,c)	+EX_glc__D_e, -EX_o2_e, -aceE(c), -dauA(c), -deoC(c), -focA(c), -focB(c), -ldhA(c)	827, 828	169	6	0.059	0.438	0.25	TRUE	738	12.102	134	1	6	0.059	0.438	0	0.115	0.123	0.134	1	0.96131	0.65789	0.921	0.735	1	5.647	TRUE	64
MCS_182	-GALt2pp( 826) -FORtppi(1000,c) -GLCt2pp(1411,c) -FORt2pp(1476) -PDH(1508,c) -EX_o2_e(1583,c) -LDH_D(1751,c) -POR5(2325,c)	+EX_glc__D_e, -EX_o2_e, -aceE(c), -focA(c), -focB(c), -galP(c), -ldhA(c), -pfo(c)	881, 882	170	6	0.072	0.435	0.237	TRUE	738	12.102	134	1	6	0.072	0.435	0	0.295	0.107	0.076	1	0.93155	0.65789	0.921	0.735	1	5.723	TRUE	53
MCS_183	-GALt2pp( 826) -FORtppi(1000,c) -GLCt2pp(1411,c) -FORt2pp(1476) -PDH(1508,c) -EX_o2_e(1583,c) -LDH_D(1751,c) -RNTR1c2(2468,c) -RNTR2c2(2469,c) -RNTR3c2(2470,c) -RNTR4c2(2471,c)	+EX_glc__D_e, -EX_o2_e, -aceE(c), -focA(c), -focB(c), -galP(c), -ldhA(c), -nrdD(c)	879, 880	171	6	0.072	0.435	0.237	TRUE	738	12.102	134	1	6	0.072	0.435	0	0.295	0.107	0.076	1	0.93155	0.65789	0.921	0.735	1	5.723	TRUE	52
MCS_184	-ACt2rpp( 835,c) -ATPS4rpp( 845,c) -L_LACt2rpp(1246) -GLYCLTt2rpp(1489) -PDH(1508,c) -EX_o2_e(1583,c) -D_LACt2pp(1871,c) -NADH16pp(2223,c) -NADH18pp(2224,c) -NADH17pp(2278,c)	+EX_glc__D_e, -EX_o2_e, -aceE(c), -atpA(c), -glcA(c), -lldP(c), -nuoA(c), -satP(c)	290, 291, 292, 293, 294, 295, 296, 297, 298, 299, 300, 301, 302, 303, 304, 305, 306, 307, 308, 309, 310, 311, 312, 313, 314, 315, 316, 317, 318, 319, 320, 321, 322, 323, 324, 325, 326, 327, 328, 329, 330, 331, 332, 333, 334, 335, 336, 337, 338, 339, 340, 341, 342, 343, 344, 345, 346, 347, 348, 349, 350, 351, 352, 353, 354, 355, 356, 357, 358, 359, 360, 361, 362, 363, 364, 365, 366, 367, 368, 369,…	172	6	0.06	0.433	0.229	TRUE	738	8.4754	134	0	6	0	0.229	0	0.136	0.1	0.041	1	0.97321	0.65789	0.328	0.735	0	3.971	TRUE	176
MCS_185	-ACt2rpp( 835,c) -ATPS4rpp( 845,c) -L_LACt2rpp(1246) -GLYCLTt2rpp(1489) -PDH(1508,c) -EX_o2_e(1583,c) -D_LACt2pp(1871,c) -ASPtpp(2706,c) -FUMt1pp(2707,c) -SUCCt1pp(2708,c)	+EX_glc__D_e, -EX_o2_e, -aceE(c), -atpA(c), -dauA(c), -glcA(c), -lldP(c), -satP(c)	210, 211, 212, 213, 214, 215, 216, 217, 218, 219, 220, 221, 222, 223, 224, 225	173	6	0.06	0.433	0.229	TRUE	738	8.4754	134	0	6	0	0.229	0	0.134	0.1	0.041	1	0.96131	0.65789	0.328	0.735	0	3.957	TRUE	179
MCS_186	-ACt2rpp( 835,c) -ATPS4rpp( 845,c) -PDH(1508,c) -EX_o2_e(1583,c) -LDH_D(1751,c) -NADH16pp(2223,c) -NADH18pp(2224,c) -NADH17pp(2278,c)	+EX_glc__D_e, -EX_o2_e, -aceE(c), -atpA(c), -ldhA(c), -nuoA(c), -satP(c)	1530, 1531, 1532, 1533, 1534, 1535, 1536, 1537, 1538, 1539, 1540, 1541, 1542, 1543, 1544, 1545, 1546, 1547, 1548, 1549, 1550, 1551, 1552, 1553, 1554, 1555, 1556, 1557, 1558, 1559, 1560, 1561, 1562, 1563, 1564, 1565, 1566, 1567, 1568, 1569, 1570, 1571, 1572, 1573, 1574, 1575, 1576, 1577, 1578, 1579, 1580, 1581, 1582, 1583, 1584, 1585, 1586, 1587, 1588, 1589, 1590, 1591, 1592, 1593, 1594, 1595, 159…	174	5	0.06	0.433	0.229	TRUE	738	8.4754	134	1	5	0	0.229	0.5	0.136	0.1	0.041	1	0.97321	0.65789	0.328	0.735	1	5.471	TRUE	83
MCS_187	-ACt2rpp( 835,c) -ATPS4rpp( 845,c) -PDH(1508,c) -EX_o2_e(1583,c) -LDH_D(1751,c) -ASPtpp(2706,c) -FUMt1pp(2707,c) -SUCCt1pp(2708,c)	+EX_glc__D_e, -EX_o2_e, -aceE(c), -atpA(c), -dauA(c), -ldhA(c), -satP(c)	1450, 1451, 1452, 1453, 1454, 1455, 1456, 1457, 1458, 1459, 1460, 1461, 1462, 1463, 1464, 1465	175	5	0.06	0.433	0.229	TRUE	738	8.4754	134	0	5	0	0.229	0.5	0.134	0.1	0.041	1	0.96131	0.65789	0.328	0.735	0	4.457	TRUE	161
MCS_188	-ATPS4rpp( 845,c) -FORtppi(1000,c) -FORt2pp(1476) -PDH(1508,c) -EX_o2_e(1583,c) -LDH_D(1751,c) -POR5(2325,c)	+EX_glc__D_e, -EX_o2_e, -aceE(c), -atpA(c), -focA(c), -focB(c), -ldhA(c), -pfo(c)	1770, 1771, 1772, 1773, 1774, 1775, 1776, 1777, 1778, 1779, 1780, 1781, 1782, 1783, 1784, 1785	176	6	0.067	0.46	0.229	TRUE	738	12.102	134	1	6	0.067	0.461	0	0.223	0.22	0.041	1	0.96429	0.65789	0.921	0.735	1	5.761	TRUE	45
MCS_189	-ATPS4rpp( 845,c) -FORtppi(1000,c) -FORt2pp(1476) -PDH(1508,c) -EX_o2_e(1583,c) -LDH_D(1751,c) -RNTR1c2(2468,c) -RNTR2c2(2469,c) -RNTR3c2(2470,c) -RNTR4c2(2471,c)	+EX_glc__D_e, -EX_o2_e, -aceE(c), -atpA(c), -focA(c), -focB(c), -ldhA(c), -nrdD(c)	1754, 1755, 1756, 1757, 1758, 1759, 1760, 1761, 1762, 1763, 1764, 1765, 1766, 1767, 1768, 1769	177	6	0.067	0.46	0.229	TRUE	738	12.102	134	1	6	0.067	0.461	0	0.223	0.22	0.041	1	0.96429	0.65789	0.921	0.735	1	5.761	TRUE	44
MCS_190	+EX_ac_up_e(2716,c) -FORtppi(1000) -FORt2pp(1476,c) -PDH(1508,c) -EX_o2_e(1583,c) -LDH_D(1751,c) -NADH16pp(2223,c) -NADH18pp(2224,c) -NADH17pp(2278,c) -POR5(2325)	+EX_glc__D_e, +EX_ac_up_e, -EX_o2_e, -aceE(c), -focA(c), -focB(c), -ldhA(c), -nuoA(c), -pfo(c)	771, 772, 773, 774, 775, 776, 777, 778, 779, 780, 781, 782, 783, 784, 785, 786, 787, 788, 789, 790, 791, 792, 793, 794, 795, 796	178	6	0.074	0.548	0.354	TRUE	738	7.4008	134	1	6	0.074	0.548	0	0.321	0.604	0.595	1	0.97917	0.65789	0.153	0.735	1	6.045	TRUE	26
MCS_191	+EX_ac_up_e(2716,c) -FORtppi(1000) -FORt2pp(1476,c) -PDH(1508,c) -EX_o2_e(1583,c) -LDH_D(1751,c) -NADH16pp(2223,c) -NADH18pp(2224,c) -NADH17pp(2278,c) -RNTR1c2(2468,c) -RNTR2c2(2469,c) -RNTR3c2(2470,c) -RNTR4c2(2471)	+EX_glc__D_e, +EX_ac_up_e, -EX_o2_e, -aceE(c), -focA(c), -focB(c), -ldhA(c), -nrdD(c), -nuoA(c)	735, 736, 737, 738, 739, 740, 741, 742, 743, 744, 745, 746, 747, 748, 749, 750, 751, 752, 753, 754, 755, 756, 757, 758, 759, 760	179	6	0.074	0.548	0.354	TRUE	738	8.5684	134	1	6	0.074	0.548	0	0.321	0.604	0.595	1	0.97917	0.65789	0.344	0.735	1	6.236	TRUE	17
MCS_192	-FORtppi(1000,c) -FORt2pp(1476) -PDH(1508,c) -EX_o2_e(1583,c) -LDH_D(1751,c) -POR5(2325,c) -ASPtpp(2706,c) -FUMt1pp(2707,c) -SUCCt1pp(2708,c)	+EX_glc__D_e, -EX_o2_e, -aceE(c), -dauA(c), -focA(c), -focB(c), -ldhA(c), -pfo(c)	761, 762	180	6	0.059	0.437	0.25	TRUE	738	12.102	134	1	6	0.059	0.437	0	0.115	0.119	0.133	1	0.94345	0.65789	0.921	0.735	1	5.624	TRUE	66
MCS_193	-FORtppi(1000,c) -FORt2pp(1476) -PDH(1508,c) -EX_o2_e(1583,c) -LDH_D(1751,c) -RNTR1c2(2468,c) -RNTR2c2(2469,c) -RNTR3c2(2470,c) -RNTR4c2(2471,c) -ASPtpp(2706,c) -FUMt1pp(2707,c) -SUCCt1pp(2708,c)	+EX_glc__D_e, -EX_o2_e, -aceE(c), -dauA(c), -focA(c), -focB(c), -ldhA(c), -nrdD(c)	699, 700	181	6	0.059	0.437	0.25	TRUE	738	12.102	134	1	6	0.059	0.437	0	0.115	0.118	0.133	1	0.94345	0.65789	0.921	0.735	1	5.624	TRUE	68
MCS_194	+EX_glyc_e(92,c) -PFL( 138,c) -EX_glc__D_e( 183,c) -GLYCL( 293,c) -AKGDH( 533,c) -ACt2rpp( 835,c) -ATPS4rpp( 845,c) -PDH(1508) -OBTFL(1605,c) -LDH_D(1751)	+EX_glyc_e, -atpA(c), -ldhA(c), -lpd(c), -pflA(c), -pflC(c), -satP(c)	1818, 1819, 1820, 1821, 1822, 1823, 1824, 1825, 1826, 1827, 1828, 1829, 1830, 1831, 1832, 1833	182	6	0.125	0.606	0.229	FALSE	763	12.5845	134	0	6	0	0.229	0	0.997	0.855	0.041	0	0.96131	0	1	0.735	0	4.589	TRUE	151
MCS_195	+EX_glyc_e(92,c) -EX_glc__D_e( 183,c) -GLYCL( 293,c) -AKGDH( 533,c) -ACt2rpp( 835,c) -ATPS4rpp( 845,c) -FORtppi(1000) -FORt2pp(1476,c) -PDH(1508,c) -LDH_D(1751)	+EX_glyc_e, -atpA(c), -focA(c), -focB(c), -ldhA(c), -lpd(c), -satP(c)	1258, 1259, 1260, 1261, 1262, 1263, 1264, 1265	183	6	0.125	0.606	0.229	FALSE	763	12.5845	134	1	6	0.125	0.607	0	1	0.858	0.041	0	0.96429	0	1	0.735	1	5.597	TRUE	73
