# Supplementary material for: An extended and generalized framework for the calculation of metabolic intervention strategies based on minimal cut sets
Source: PLoS Comput Biol. 2020 Jul 27;16(7):e1008110. doi: 10.1371/journal.pcbi.1008110 (PMC7410339; doi:10.1371/journal.pcbi.1008110)
Supplement: S4 Table — (XLSX) [file pcbi.1008110.s004.xlsx]

## Sheet: S4 Table
Scenario 4: Growth-coupled 2,3-BDO synthesis in E. coli using glucose, acetate and/or glycerol (co-)feeding with an increased tolerance for high ATP maintenance rates
MCS computation setup:		Model:	iML1515		Target 1:	4 r_(23-BD,ex) + 0.3 * 4 / 6 Y_((23-BDO)⁄glc)^max * (6 r_(glc,up) + 3 r_(glyc,up) ) ≤ 0	r_(ac,up) = 0		Target 2:	4 r_(23-BDO,ex) + 0.3 * 4 / 6 Y_((23-BDO)⁄glc)^max (6 r_(glc,up)+2 r_(ac,up)+3 r_(glyc,up) ) ≤ 0	r_(ac,ex)=0		Desired 1:	-r_BM-0.005∙1/6 (6 r_(glc,up)+2 r_(ac,up)+3 r_(glyc,up) )≤0		Desired region 2:	rATPM ≥ 18 mmol gBDW-1 h-1
Ranking:
2,3-BDO, iML1515	reaction KOs	gene interventions	associated gMCS	equivalence_class	P1_sum_intv_costs	P2_max_growth	P3_min_Y_at_max_growth	P4_min_Y	P5_anaerobic	P7_num_accessible_metabolites	P8_optMDF	P9_overlap_Score	P10_feas_core	num_gen_intvs_core	rBM_max_core	Ymin_rBM_max_core	S1	S2	S3	S4	S5	S6	S7	S8	S9	S10	Total	is_representative	rank
Reference_1		NaN		1	0	0.877	0	0	FALSE	763	27.1595	0	1	0	0.877	0	0	0	0	0	0	0	0	0	0	0	0	FALSE	0
MCS_001	+EX_glyc_e(92,c) -PFK_3( 9,c) -ALCD2x( 110,c) -ALCD19( 313) -PFK_2( 316) -GALt2pp( 826,c) -GLCt2pp(1411,c) -PFK(1572,c) -EX_o2_e(1583,c) -LDH_D(1751)	+EX_glyc_e, +EX_glc__D_e, -EX_o2_e, -adhE(c), -adhP(c), -galP(c), -ldhA(c), -pfkA(c), -pfkB(c)	733	2	6	0.121	0.423	0.229	TRUE	737	12.5845	59	1	6	0.121	0.424	0	0.567	0.321	0.049	1	0.54878	0.68421	1	0.157	1	5.326	TRUE	79
MCS_002	+EX_glyc_e(92,c) -PFK_3( 9,c) -ALCD2x( 110,c) -ALCD19( 313) -PFK_2( 316,c) -ACt2rpp( 835,c) -PFK(1572,c) -EX_o2_e(1583,c) -LDH_D(1751)	+EX_glyc_e, +EX_glc__D_e, -EX_o2_e, -adhE(c), -adhP(c), -ldhA(c), -pfkA(c), -pfkB(c), -satP(c)	732	3	6	0.121	0.423	0.235	TRUE	737	12.5845	59	1	6	0.121	0.424	0	0.567	0.32	0.082	1	0.3872	0.68421	1	0.157	1	5.198	TRUE	85
MCS_003	+EX_glyc_e(92,c) -PFK_3( 9,c) -ALCD2x( 110,c) -ALCD19( 313) -PFK_2( 316,c) -PFK(1572,c) -EX_o2_e(1583,c) -LDH_D(1751,c) -NADH16pp(2223,c) -NADH18pp(2224,c) -NADH17pp(2278)	+EX_glyc_e, +EX_glc__D_e, -EX_o2_e, -adhE(c), -adhP(c), -ldhA(c), -nuoA(c), -pfkA(c), -pfkB(c)	719, 720, 721, 722, 723, 724, 725, 726, 727, 728, 729, 730, 731	4	6	0.121	0.639	0.226	TRUE	737	12.5845	59	1	6	0.121	0.639	0	0.567	1	0.034	1	0.46951	0.68421	1	0.157	1	5.912	TRUE	60
MCS_004	+EX_glyc_e(92,c) -ACALD( 61,c) -FRD2( 139,c) -FRD3( 140,c) -GLYAT( 407,c) -ACt2rpp( 835,c) -EX_o2_e(1583,c) -LDH_D(1751)	+EX_glyc_e, +EX_glc__D_e, -EX_o2_e, -adhE(c), -frdA(c), -kbl(c), -ldhA(c), -mhpF(c), -satP(c)	947, 948, 949, 950	5	6	0.123	0.634	0.396	TRUE	737	12.5845	60.875	1	6	0.123	0.634	0	0.743	0.985	0.94	1	0.74695	0.68421	1	0.252	1	7.351	TRUE	3
MCS_005	+EX_glyc_e(92,c) -ACALD( 61,c) -FRD2( 139,c) -FRD3( 140,c) -ACt2rpp( 835,c) -EX_o2_e(1583,c) -ATHRDHr(1594) -LSERDHr(1595) -DSERDHr(1596,c) -LDH_D(1751)	+EX_glyc_e, +EX_glc__D_e, -EX_o2_e, -adhE(c), -frdA(c), -ldhA(c), -mhpF(c), -satP(c), -ydfG(c)	930, 931, 932, 933	6	6	0.123	0.634	0.396	TRUE	734	12.5845	55.889	1	6	0.123	0.634	0	0.743	0.985	0.94	1	0.74695	0.76316	1	0	1	7.178	TRUE	4
MCS_006	+EX_glyc_e(92,c) -ACALD( 61,c) -GLYAT( 407,c) -ACt2rpp( 835,c) -EX_o2_e(1583,c) -LDH_D(1751,c) -NADH16pp(2223,c) -NADH18pp(2224,c) -NADH17pp(2278)	+EX_glyc_e, +EX_glc__D_e, -EX_o2_e, -adhE(c), -kbl(c), -ldhA(c), -mhpF(c), -nuoA(c), -satP(c)	951, 952, 953, 954, 955, 956, 957, 958, 959, 960, 961, 962, 963	7	6	0.123	0.634	0.297	TRUE	738	12.5845	55.889	1	6	0.123	0.634	0	0.743	0.985	0.413	1	0.74085	0.65789	1	0	1	6.539	TRUE	34
MCS_007	+EX_glyc_e(92,c) -ACALD( 61,c) -ACt2rpp( 835,c) -EX_o2_e(1583,c) -ATHRDHr(1594) -LSERDHr(1595) -DSERDHr(1596,c) -LDH_D(1751,c) -NADH16pp(2223,c) -NADH18pp(2224,c) -NADH17pp(2278)	+EX_glyc_e, +EX_glc__D_e, -EX_o2_e, -adhE(c), -ldhA(c), -mhpF(c), -nuoA(c), -satP(c), -ydfG(c)	934, 935, 936, 937, 938, 939, 940, 941, 942, 943, 944, 945, 946	8	6	0.123	0.634	0.297	TRUE	735	12.5845	55.889	1	6	0.123	0.634	0	0.743	0.985	0.413	1	0.74085	0.73684	1	0	1	6.618	TRUE	25
MCS_008	+EX_glyc_e(92,c) -PPM( 71,c) -PGL( 105,c) -GLYCL( 293,c) -AKGDH( 533,c) -PPM2( 654,c) -FORtppi(1000) -FORt2pp(1476,c) -PDH(1508,c) -EX_o2_e(1583,c) -LDH_D(1751)	+EX_glyc_e, +EX_glc__D_e, -EX_o2_e, -deoB(c), -focA(c), -focB(c), -ldhA(c), -lpd(c), -pgl(c)	108	9	6	0.113	0.323	0.262	TRUE	732	12.102	55.889	0	6	0	0.262	0	0.114	0.004	0.227	1	0.84756	0.81579	0.921	0	0	3.929	FALSE	0
MCS_009	+EX_glyc_e(92,c) -PPM( 71,c) -PGL( 105,c) -PPM2( 654,c) -FORtppi(1000) -FORt2pp(1476,c) -PDH(1508,c) -EX_o2_e(1583,c) -LDH_D(1751)	+EX_glyc_e, +EX_glc__D_e, -EX_o2_e, -aceE(c), -deoB(c), -focA(c), -focB(c), -ldhA(c), -pgl(c)	250, 251	10	6	0.113	0.323	0.256	TRUE	732	12.102	55.889	0	6	0	0.256	0	0.114	0.004	0.196	1	0.84451	0.81579	0.921	0	0	3.895	FALSE	0
MCS_010	+EX_glyc_e(92,c) -PPM( 71,c) -RPE( 106,c) -GLYCL( 293,c) -AKGDH( 533,c) -PPM2( 654,c) -FORtppi(1000) -FORt2pp(1476,c) -PDH(1508,c) -EX_o2_e(1583,c) -LDH_D(1751)	+EX_glyc_e, +EX_glc__D_e, -EX_o2_e, -deoB(c), -focA(c), -focB(c), -ldhA(c), -lpd(c), -rpe(c)	305	11	6	0.111	0.322	0.262	TRUE	737	12.102	55.889	0	6	0	0.262	0	0	0	0.227	1	0.84451	0.68421	0.921	0	0	3.677	TRUE	103
MCS_011	+EX_glyc_e(92,c) -PPM( 71,c) -RPE( 106,c) -PPM2( 654,c) -FORtppi(1000) -FORt2pp(1476,c) -PDH(1508,c) -EX_o2_e(1583,c) -LDH_D(1751)	+EX_glyc_e, +EX_glc__D_e, -EX_o2_e, -aceE(c), -deoB(c), -focA(c), -focB(c), -ldhA(c), -rpe(c)	324, 325	12	6	0.111	0.322	0.256	TRUE	737	12.102	55.889	0	6	0	0.256	0	0	0	0.196	1	0.84146	0.68421	0.921	0	0	3.643	TRUE	104
MCS_012	+EX_glyc_e( 92,c) +EX_ac_up_e(2716,c) -PPM( 71,c) -PFL( 138,c) -FRD2( 139,c) -FRD3( 140,c) -PPM2( 654,c) -PDH(1508) -EX_o2_e(1583,c) -OBTFL(1605) -LDH_D(1751)	+EX_glyc_e, +EX_glc__D_e, +EX_ac_up_e, -EX_o2_e, -aceE(c), -deoB(c), -frdA(c), -ldhA(c), -pflA(c), -pflC(c)	367, 368, 369, 370, 371, 372, 373, 374, 375, 376, 377, 378, 379, 380, 381, 382	13	6	0.127	0.483	0.389	TRUE	736	8.5684	55.889	0	6	0	0.389	0	0.959	0.508	0.901	1	0.99695	0.71053	0.344	0	0	5.419	TRUE	77
MCS_013	+EX_glyc_e( 92,c) +EX_ac_up_e(2716,c) -PPM( 71,c) -PFL( 138,c) -PPM2( 654,c) -ATPS4rpp( 845,c) -PDH(1508) -EX_o2_e(1583,c) -OBTFL(1605) -LDH_D(1751)	+EX_glyc_e, +EX_glc__D_e, +EX_ac_up_e, -EX_o2_e, -aceE(c), -atpA(c), -deoB(c), -ldhA(c), -pflA(c), -pflC(c)	838, 839, 840, 841, 842, 843, 844, 845, 846, 847, 848, 849, 850, 851, 852, 853, 854, 855, 856, 857, 858, 859, 860, 861, 862, 863, 864, 865, 866, 867, 868, 869	14	6	0.127	0.471	0.224	TRUE	737	12.102	55.889	0	6	0	0.224	0	0.959	0.471	0.024	1	0.91159	0.68421	0.921	0	0	4.971	TRUE	94
MCS_014	+EX_glyc_e( 92,c) +EX_ac_up_e(2716,c) -PPM( 71,c) -PFL( 138,c) -PPM2( 654,c) -PDH(1508) -EX_o2_e(1583,c) -OBTFL(1605,c) -LDH_D(1751,c) -NADH16pp(2223,c) -NADH18pp(2224) -NADH17pp(2278)	+EX_glyc_e, +EX_glc__D_e, +EX_ac_up_e, -EX_o2_e, -aceE(c), -deoB(c), -ldhA(c), -nuoA(c), -pflA(c), -pflC(c)	403, 404, 405, 406, 407, 408, 409, 410, 411, 412, 413, 414, 415, 416, 417, 418, 419, 420, 421, 422, 423, 424, 425, 426, 427, 428, 429, 430, 431, 432, 433, 434, 435, 436, 437, 438, 439, 440, 441, 442, 443, 444, 445, 446, 447, 448, 449, 450, 451, 452, 453, 454	15	6	0.127	0.483	0.336	TRUE	737	8.5684	55.889	0	6	0	0.336	0	0.959	0.508	0.622	1	1	0.68421	0.344	0	0	5.117	TRUE	90
MCS_015	+EX_glyc_e( 92,c) +EX_ac_up_e(2716,c) -PPM( 71,c) -PFL( 138,c) -PPM2( 654,c) -PDH(1508) -EX_o2_e(1583,c) -OBTFL(1605,c) -LDH_D(1751,c) -ASPtpp(2706,c) -FUMt1pp(2707) -SUCCt1pp(2708)	+EX_glyc_e, +EX_glc__D_e, +EX_ac_up_e, -EX_o2_e, -aceE(c), -dauA(c), -deoB(c), -ldhA(c), -pflA(c), -pflC(c)	363, 364, 365, 366	16	6	0.127	0.483	0.231	TRUE	737	12.102	55.889	0	6	0	0.231	0	0.952	0.508	0.059	1	0.90854	0.68421	0.921	0	0	5.033	TRUE	93
MCS_016	+EX_glyc_e( 92,c) +EX_ac_up_e(2716,c) -PPM( 71,c) -FRD2( 139,c) -FRD3( 140,c) -GLYCL( 293,c) -AKGDH( 533,c) -PPM2( 654) -FORtppi(1000,c) -FORt2pp(1476,c) -PDH(1508,c) -EX_o2_e(1583) -LDH_D(1751)	+EX_glyc_e, +EX_glc__D_e, +EX_ac_up_e, -EX_o2_e, -deoB(c), -focA(c), -focB(c), -frdA(c), -ldhA(c), -lpd(c)	54, 55, 56, 57	17	6	0.128	0.484	0.407	TRUE	736	8.5684	55.889	0	6	0	0.407	0	1	0.512	1	1	0.9939	0.71053	0.344	0	0	5.56	TRUE	72
MCS_017	+EX_glyc_e( 92,c) +EX_ac_up_e(2716,c) -PPM( 71,c) -FRD2( 139,c) -FRD3( 140,c) -PPM2( 654) -FORtppi(1000,c) -FORt2pp(1476,c) -PDH(1508,c) -EX_o2_e(1583) -LDH_D(1751)	+EX_glyc_e, +EX_glc__D_e, +EX_ac_up_e, -EX_o2_e, -aceE(c), -deoB(c), -focA(c), -focB(c), -frdA(c), -ldhA(c)	144, 145, 146, 147, 148, 149, 150, 151	18	6	0.128	0.484	0.389	TRUE	736	8.5684	55.889	0	6	0	0.389	0	1	0.512	0.901	1	0.9939	0.71053	0.344	0	0	5.461	TRUE	75
MCS_018	+EX_glyc_e(92,c) -PPM( 71,c) -GLYCL( 293,c) -AKGDH( 533,c) -GND( 578,c) -PPM2( 654,c) -FORtppi(1000) -FORt2pp(1476,c) -PDH(1508,c) -EX_o2_e(1583,c) -LDH_D(1751)	+EX_glyc_e, +EX_glc__D_e, -EX_o2_e, -deoB(c), -focA(c), -focB(c), -gnd(c), -ldhA(c), -lpd(c)	113	19	6	0.113	0.323	0.262	TRUE	737	12.102	75.571	0	6	0	0.262	0	0.114	0.004	0.227	1	0.84756	0.68421	0.921	0.993	0	4.79	TRUE	96
MCS_019	+EX_glyc_e(92,c) -PPM( 71,c) -GLYCL( 293,c) -AKGDH( 533,c) -PPM2( 654,c) -G6PDH2r( 658,c) -FORtppi(1000) -FORt2pp(1476,c) -PDH(1508,c) -EX_o2_e(1583,c) -LDH_D(1751)	+EX_glyc_e, +EX_glc__D_e, -EX_o2_e, -deoB(c), -focA(c), -focB(c), -ldhA(c), -lpd(c), -zwf(c)	109	9	6	0.113	0.323	0.262	TRUE	731	12.102	75.714	0	6	0	0.262	0	0.114	0.004	0.227	1	0.84756	0.84211	0.921	1	0	4.955	TRUE	95
MCS_020	+EX_glyc_e(92,c) -PPM( 71,c) -GLYCL( 293,c) -AKGDH( 533,c) -PPM2( 654) -GALt2pp( 826,c) -FORtppi(1000,c) -GLCt2pp(1411) -FORt2pp(1476,c) -PDH(1508,c) -EX_o2_e(1583,c) -LDH_D(1751)	+EX_glyc_e, +EX_glc__D_e, -EX_o2_e, -deoB(c), -focA(c), -focB(c), -galP(c), -ldhA(c), -lpd(c)	138	20	6	0.113	0.323	0.227	TRUE	737	12.102	75.714	0	6	0	0.227	0	0.114	0.004	0.041	1	0.81098	0.68421	0.921	1	0	4.574	TRUE	98
MCS_021	+EX_glyc_e( 92,c) +EX_ac_up_e(2716,c) -PPM( 71,c) -GLYCL( 293,c) -AKGDH( 533,c) -PPM2( 654,c) -ATPS4rpp( 845) -FORtppi(1000,c) -FORt2pp(1476,c) -PDH(1508,c) -EX_o2_e(1583) -LDH_D(1751)	+EX_glyc_e, +EX_glc__D_e, +EX_ac_up_e, -EX_o2_e, -atpA(c), -deoB(c), -focA(c), -focB(c), -ldhA(c), -lpd(c)	758, 759, 760, 761, 762, 763, 764, 765	21	6	0.128	0.472	0.231	TRUE	737	12.102	75.714	0	6	0	0.231	0	1	0.475	0.059	1	0.90854	0.68421	0.921	1	0	6.049	TRUE	56
MCS_022	+EX_glyc_e( 92,c) +EX_ac_up_e(2716,c) -PPM( 71,c) -GLYCL( 293,c) -AKGDH( 533,c) -PPM2( 654) -FORtppi(1000,c) -FORt2pp(1476,c) -PDH(1508,c) -EX_o2_e(1583,c) -LDH_D(1751,c) -NADH16pp(2223,c) -NADH18pp(2224) -NADH17pp(2278)	+EX_glyc_e, +EX_glc__D_e, +EX_ac_up_e, -EX_o2_e, -deoB(c), -focA(c), -focB(c), -ldhA(c), -lpd(c), -nuoA(c)	63, 64, 65, 66, 67, 68, 69, 70, 71, 72, 73, 74, 75	22	6	0.128	0.484	0.336	TRUE	737	8.5684	71.875	0	6	0	0.336	0	1	0.512	0.622	1	0.99695	0.68421	0.344	0.806	0	5.965	TRUE	58
MCS_023	+EX_glyc_e( 92,c) +EX_ac_up_e(2716,c) -PPM( 71,c) -GLYCL( 293,c) -AKGDH( 533,c) -PPM2( 654) -FORtppi(1000,c) -FORt2pp(1476,c) -PDH(1508,c) -EX_o2_e(1583,c) -LDH_D(1751,c) -ASPtpp(2706,c) -FUMt1pp(2707) -SUCCt1pp(2708)	+EX_glyc_e, +EX_glc__D_e, +EX_ac_up_e, -EX_o2_e, -dauA(c), -deoB(c), -focA(c), -focB(c), -ldhA(c), -lpd(c)	53	23	6	0.127	0.484	0.231	TRUE	737	12.102	70.125	0	6	0	0.231	0	0.994	0.512	0.059	1	0.90549	0.68421	0.921	0.718	0	5.794	TRUE	64
MCS_024	+EX_glyc_e(92,c) -PPM( 71,c) -GND( 578,c) -PPM2( 654,c) -FORtppi(1000) -FORt2pp(1476,c) -PDH(1508,c) -EX_o2_e(1583,c) -LDH_D(1751)	+EX_glyc_e, +EX_glc__D_e, -EX_o2_e, -aceE(c), -deoB(c), -focA(c), -focB(c), -gnd(c), -ldhA(c)	254, 255	24	6	0.113	0.323	0.256	TRUE	737	12.102	70.125	0	6	0	0.256	0	0.114	0.004	0.196	1	0.84451	0.68421	0.921	0.718	0	4.482	TRUE	100
MCS_025	+EX_glyc_e(92,c) -PPM( 71,c) -PPM2( 654,c) -G6PDH2r( 658,c) -FORtppi(1000) -FORt2pp(1476,c) -PDH(1508,c) -EX_o2_e(1583,c) -LDH_D(1751)	+EX_glyc_e, +EX_glc__D_e, -EX_o2_e, -aceE(c), -deoB(c), -focA(c), -focB(c), -ldhA(c), -zwf(c)	252, 253	10	6	0.113	0.323	0.256	TRUE	731	12.102	70.125	0	6	0	0.256	0	0.114	0.004	0.196	1	0.84451	0.84211	0.921	0.718	0	4.64	TRUE	97
MCS_026	+EX_glyc_e(92,c) -PPM( 71,c) -PPM2( 654) -GALt2pp( 826,c) -FORtppi(1000,c) -GLCt2pp(1411) -FORt2pp(1476,c) -PDH(1508,c) -EX_o2_e(1583,c) -LDH_D(1751)	+EX_glyc_e, +EX_glc__D_e, -EX_o2_e, -aceE(c), -deoB(c), -focA(c), -focB(c), -galP(c), -ldhA(c)	298, 299	25	6	0.113	0.323	0.227	TRUE	737	12.102	70.125	0	6	0	0.227	0	0.114	0.004	0.041	1	0.81098	0.68421	0.921	0.718	0	4.292	TRUE	102
MCS_027	+EX_glyc_e( 92,c) +EX_ac_up_e(2716,c) -PPM( 71,c) -PPM2( 654,c) -ATPS4rpp( 845) -FORtppi(1000,c) -FORt2pp(1476,c) -PDH(1508,c) -EX_o2_e(1583) -LDH_D(1751)	+EX_glyc_e, +EX_glc__D_e, +EX_ac_up_e, -EX_o2_e, -aceE(c), -atpA(c), -deoB(c), -focA(c), -focB(c), -ldhA(c)	774, 775, 776, 777, 778, 779, 780, 781, 782, 783, 784, 785, 786, 787, 788, 789	26	6	0.128	0.472	0.224	TRUE	737	12.102	70.125	0	6	0	0.224	0	1	0.475	0.024	1	0.90854	0.68421	0.921	0.718	0	5.731	TRUE	66
MCS_028	+EX_glyc_e( 92,c) +EX_ac_up_e(2716,c) -PPM( 71,c) -PPM2( 654) -FORtppi(1000,c) -FORt2pp(1476,c) -PDH(1508,c) -EX_o2_e(1583,c) -LDH_D(1751,c) -NADH16pp(2223,c) -NADH18pp(2224) -NADH17pp(2278)	+EX_glyc_e, +EX_glc__D_e, +EX_ac_up_e, -EX_o2_e, -aceE(c), -deoB(c), -focA(c), -focB(c), -ldhA(c), -nuoA(c)	162, 163, 164, 165, 166, 167, 168, 169, 170, 171, 172, 173, 174, 175, 176, 177, 178, 179, 180, 181, 182, 183, 184, 185, 186, 187	27	6	0.128	0.484	0.336	TRUE	737	8.5684	70.125	0	6	0	0.336	0	1	0.512	0.622	1	0.99695	0.68421	0.344	0.718	0	5.877	TRUE	62
MCS_029	+EX_glyc_e( 92,c) +EX_ac_up_e(2716,c) -PPM( 71,c) -PPM2( 654) -FORtppi(1000,c) -FORt2pp(1476,c) -PDH(1508,c) -EX_o2_e(1583,c) -LDH_D(1751,c) -ASPtpp(2706,c) -FUMt1pp(2707) -SUCCt1pp(2708)	+EX_glyc_e, +EX_glc__D_e, +EX_ac_up_e, -EX_o2_e, -aceE(c), -dauA(c), -deoB(c), -focA(c), -focB(c), -ldhA(c)	142, 143	28	6	0.127	0.484	0.231	TRUE	737	12.102	70.125	0	6	0	0.231	0	0.994	0.512	0.059	1	0.90549	0.68421	0.921	0.718	0	5.794	TRUE	63
MCS_030	-PFL( 138,c) -GLYCL( 293,c) -AKGDH( 533,c) -ACt2rpp( 835,c) -ATPS4rpp( 845,c) -PDH(1508,c) -OBTFL(1605) -LDH_D(1751,c)	+EX_glc__D_e, -atpA(c), -ldhA(c), -lpd(c), -pflA(c), -pflC(c), -satP(c)	806, 807, 808, 809, 810, 811, 812, 813, 814, 815, 816, 817, 818, 819, 820, 821	29	6	0.125	0.606	0.229	FALSE	763	12.5845	70.125	0	6	0	0.229	0	0.857	0.897	0.049	0	0.98476	0	1	0.718	0	4.505	TRUE	99
MCS_031	-GLYCL( 293,c) -AKGDH( 533,c) -ACt2rpp( 835,c) -ATPS4rpp( 845,c) -FORtppi(1000,c) -FORt2pp(1476) -PDH(1508,c) -LDH_D(1751,c)	+EX_glc__D_e, -atpA(c), -focA(c), -focB(c), -ldhA(c), -lpd(c), -satP(c)	734, 735, 736, 737, 738, 739, 740, 741	30	6	0.125	0.606	0.229	FALSE	763	12.5845	70.125	1	6	0.125	0.607	0	0.87	0.899	0.049	0	0.9878	0	1	0.718	1	5.524	TRUE	73
MCS_032	+EX_glyc_e(92,c) -FBA( 99,c) -ALCD2x( 110,c) -ALCD19( 313,c) -FBA3( 673) -GALt2pp( 826,c) -GLCt2pp(1411,c) -EX_o2_e(1583,c) -LDH_D(1751)	+EX_glyc_e, +EX_glc__D_e, -EX_o2_e, -adhE(c), -adhP(c), -fbaA(c), -fbaB(c), -galP(c), -ldhA(c)	929	31	6	0.121	0.423	0.229	TRUE	737	12.5845	70.125	1	6	0.121	0.424	0	0.567	0.321	0.049	1	0.54878	0.68421	1	0.718	1	5.887	TRUE	61
MCS_033	+EX_glyc_e(92,c) -FBA( 99,c) -ALCD2x( 110,c) -ALCD19( 313,c) -FBA3( 673,c) -ACt2rpp( 835,c) -EX_o2_e(1583,c) -LDH_D(1751)	+EX_glyc_e, +EX_glc__D_e, -EX_o2_e, -adhE(c), -adhP(c), -fbaA(c), -fbaB(c), -ldhA(c), -satP(c)	928	32	6	0.121	0.423	0.235	TRUE	737	12.5845	70.125	1	6	0.121	0.424	0	0.567	0.32	0.082	1	0.3872	0.68421	1	0.718	1	5.759	TRUE	65
MCS_034	+EX_glyc_e(92,c) -FBA( 99,c) -ALCD2x( 110,c) -ALCD19( 313,c) -FBA3( 673,c) -EX_o2_e(1583,c) -LDH_D(1751,c) -NADH16pp(2223,c) -NADH18pp(2224,c) -NADH17pp(2278)	+EX_glyc_e, +EX_glc__D_e, -EX_o2_e, -adhE(c), -adhP(c), -fbaA(c), -fbaB(c), -ldhA(c), -nuoA(c)	915, 916, 917, 918, 919, 920, 921, 922, 923, 924, 925, 926, 927	33	6	0.121	0.639	0.226	TRUE	737	12.5845	70.125	1	6	0.121	0.639	0	0.567	1	0.034	1	0.46951	0.68421	1	0.718	1	6.473	TRUE	44
MCS_035	+EX_glyc_e(92,c) -MGSA( 100,c) -ALCD2x( 110,c) -ALCD19( 313,c) -ACt2rpp( 835,c) -EX_o2_e(1583,c) -LDH_D(1751)	+EX_glyc_e, +EX_glc__D_e, -EX_o2_e, -adhE(c), -adhP(c), -ldhA(c), -mgsA(c), -satP(c)	107	34	5	0.121	0.401	0.238	TRUE	725	12.5845	70.125	1	5	0.121	0.401	0.5	0.567	0.25	0.099	1	0.033537	1	1	0.718	1	6.168	TRUE	55
MCS_036	+EX_glyc_e( 92,c) +EX_ac_up_e(2716,c) -PGI( 102,c) -ALCD2x( 110,c) -ALCD19( 313,c) -ACt2rpp( 835,c) -EX_o2_e(1583) -LDH_D(1751)	+EX_glyc_e, +EX_glc__D_e, +EX_ac_up_e, -EX_o2_e, -adhE(c), -adhP(c), -ldhA(c), -pgi(c), -satP(c)	362	35	5	0.127	0.473	0.23	TRUE	737	12.5845	75.25	1	5	0.127	0.473	0.5	0.989	0.477	0.057	1	0.31707	0.68421	1	0.977	1	7.002	TRUE	12
MCS_037	+EX_glyc_e(92,c) -PGL( 105,c) -GLYCL( 293,c) -AKGDH( 533,c) -DRPA( 793,c) -FORtppi(1000) -FORt2pp(1476,c) -PDH(1508,c) -EX_o2_e(1583,c) -LDH_D(1751)	+EX_glyc_e, +EX_glc__D_e, -EX_o2_e, -deoC(c), -focA(c), -focB(c), -ldhA(c), -lpd(c), -pgl(c)	132	36	6	0.113	0.323	0.262	TRUE	733	12.102	68.875	1	6	0.113	0.323	0	0.114	0.004	0.227	1	0.84451	0.78947	0.921	0.655	1	5.555	FALSE	0
MCS_038	+EX_glyc_e(92,c) -PGL( 105,c) -DRPA( 793,c) -FORtppi(1000) -FORt2pp(1476,c) -PDH(1508,c) -EX_o2_e(1583,c) -LDH_D(1751)	+EX_glyc_e, +EX_glc__D_e, -EX_o2_e, -aceE(c), -deoC(c), -focA(c), -focB(c), -ldhA(c), -pgl(c)	292, 293	37	6	0.113	0.323	0.256	TRUE	733	12.102	68.875	1	6	0.113	0.323	0	0.114	0.004	0.196	1	0.84146	0.78947	0.921	0.655	1	5.521	FALSE	0
MCS_039	+EX_glyc_e( 92,c) +EX_ac_up_e(2716,c) -RPE( 106,c) -PFL( 138,c) -FRD2( 139,c) -FRD3( 140,c) -PDH(1508) -EX_o2_e(1583,c) -OBTFL(1605) -LDH_D(1751)	+EX_glyc_e, +EX_glc__D_e, +EX_ac_up_e, -EX_o2_e, -aceE(c), -frdA(c), -ldhA(c), -pflA(c), -pflC(c), -rpe(c)	651, 652, 653, 654, 655, 656, 657, 658, 659, 660, 661, 662, 663, 664, 665, 666	38	6	0.125	0.482	0.283	TRUE	737	8.5684	68.875	1	6	0.125	0.482	0	0.85	0.504	0.34	1	0.99085	0.68421	0.344	0.655	1	6.368	TRUE	51
MCS_040	+EX_glyc_e( 92,c) +EX_ac_up_e(2716,c) -RPE( 106,c) -PFL( 138,c) -PDH(1508) -EX_o2_e(1583,c) -OBTFL(1605,c) -LDH_D(1751,c) -NADH16pp(2223,c) -NADH18pp(2224) -NADH17pp(2278)	+EX_glyc_e, +EX_glc__D_e, +EX_ac_up_e, -EX_o2_e, -aceE(c), -ldhA(c), -nuoA(c), -pflA(c), -pflC(c), -rpe(c)	667, 668, 669, 670, 671, 672, 673, 674, 675, 676, 677, 678, 679, 680, 681, 682, 683, 684, 685, 686, 687, 688, 689, 690, 691, 692, 693, 694, 695, 696, 697, 698, 699, 700, 701, 702, 703, 704, 705, 706, 707, 708, 709, 710, 711, 712, 713, 714, 715, 716, 717, 718	39	6	0.125	0.482	0.283	TRUE	738	8.5684	68.875	1	6	0.125	0.482	0	0.85	0.504	0.34	1	0.99085	0.65789	0.344	0.655	1	6.342	TRUE	52
MCS_041	+EX_glyc_e( 92,c) +EX_ac_up_e(2716,c) -RPE( 106,c) -FRD2( 139,c) -FRD3( 140,c) -GLYCL( 293,c) -AKGDH( 533) -FORtppi(1000,c) -FORt2pp(1476,c) -PDH(1508,c) -EX_o2_e(1583) -LDH_D(1751)	+EX_glyc_e, +EX_glc__D_e, +EX_ac_up_e, -EX_o2_e, -focA(c), -focB(c), -frdA(c), -ldhA(c), -lpd(c), -rpe(c)	306, 307, 308, 309	40	6	0.126	0.483	0.283	TRUE	737	8.5684	68.875	1	6	0.126	0.483	0	0.89	0.508	0.34	1	0.9878	0.68421	0.344	0.655	1	6.409	TRUE	46
MCS_042	+EX_glyc_e( 92,c) +EX_ac_up_e(2716,c) -RPE( 106,c) -FRD2( 139,c) -FRD3( 140) -FORtppi(1000,c) -FORt2pp(1476,c) -PDH(1508,c) -EX_o2_e(1583) -LDH_D(1751)	+EX_glyc_e, +EX_glc__D_e, +EX_ac_up_e, -EX_o2_e, -aceE(c), -focA(c), -focB(c), -frdA(c), -ldhA(c), -rpe(c)	326, 327, 328, 329, 330, 331, 332, 333	41	6	0.126	0.483	0.283	TRUE	737	8.5684	68.875	1	6	0.126	0.483	0	0.89	0.508	0.34	1	0.9878	0.68421	0.344	0.655	1	6.409	TRUE	47
MCS_043	+EX_glyc_e(92,c) -RPE( 106,c) -GLYCL( 293,c) -AKGDH( 533,c) -DRPA( 793,c) -FORtppi(1000) -FORt2pp(1476,c) -PDH(1508,c) -EX_o2_e(1583,c) -LDH_D(1751)	+EX_glyc_e, +EX_glc__D_e, -EX_o2_e, -deoC(c), -focA(c), -focB(c), -ldhA(c), -lpd(c), -rpe(c)	323	42	6	0.111	0.322	0.262	TRUE	738	12.102	68.875	1	6	0.111	0.322	0	0	0	0.227	1	0.84146	0.65789	0.921	0.655	1	5.303	TRUE	81
MCS_044	+EX_glyc_e( 92,c) +EX_ac_up_e(2716,c) -RPE( 106,c) -GLYCL( 293,c) -AKGDH( 533) -FORtppi(1000,c) -FORt2pp(1476,c) -PDH(1508,c) -EX_o2_e(1583,c) -LDH_D(1751,c) -NADH16pp(2223,c) -NADH18pp(2224) -NADH17pp(2278)	+EX_glyc_e, +EX_glc__D_e, +EX_ac_up_e, -EX_o2_e, -focA(c), -focB(c), -ldhA(c), -lpd(c), -nuoA(c), -rpe(c)	310, 311, 312, 313, 314, 315, 316, 317, 318, 319, 320, 321, 322	43	6	0.126	0.483	0.283	TRUE	738	8.5684	68.875	1	6	0.126	0.483	0	0.89	0.509	0.34	1	0.9878	0.65789	0.344	0.655	1	6.383	TRUE	49
MCS_045	+EX_glyc_e(92,c) -RPE( 106,c) -DRPA( 793,c) -FORtppi(1000) -FORt2pp(1476,c) -PDH(1508,c) -EX_o2_e(1583,c) -LDH_D(1751)	+EX_glyc_e, +EX_glc__D_e, -EX_o2_e, -aceE(c), -deoC(c), -focA(c), -focB(c), -ldhA(c), -rpe(c)	360, 361	44	6	0.111	0.322	0.256	TRUE	738	12.102	68.875	1	6	0.111	0.322	0	0	0	0.196	1	0.83841	0.65789	0.921	0.655	1	5.269	TRUE	84
MCS_046	+EX_glyc_e( 92,c) +EX_ac_up_e(2716,c) -RPE( 106) -FORtppi(1000,c) -FORt2pp(1476,c) -PDH(1508,c) -EX_o2_e(1583,c) -LDH_D(1751,c) -NADH16pp(2223,c) -NADH18pp(2224) -NADH17pp(2278)	+EX_glyc_e, +EX_glc__D_e, +EX_ac_up_e, -EX_o2_e, -aceE(c), -focA(c), -focB(c), -ldhA(c), -nuoA(c), -rpe(c)	334, 335, 336, 337, 338, 339, 340, 341, 342, 343, 344, 345, 346, 347, 348, 349, 350, 351, 352, 353, 354, 355, 356, 357, 358, 359	45	6	0.126	0.483	0.283	TRUE	738	8.5684	68.875	1	6	0.126	0.483	0	0.89	0.508	0.34	1	0.9878	0.65789	0.344	0.655	1	6.383	TRUE	50
MCS_047	+EX_glyc_e(92,c) -ALCD2x( 110,c) -FRD2( 139,c) -FRD3( 140,c) -ALCD19( 313) -L_LACt2rpp(1246) -GLYCLTt2rpp(1489,c) -EX_o2_e(1583,c) -D_LACt2pp(1871)	+EX_glyc_e, +EX_glc__D_e, -EX_o2_e, -adhE(c), -adhP(c), -frdA(c), -glcA(c), -lldP(c)	1, 2, 3, 4	46	5	0.121	0.639	0.264	TRUE	736	12.5845	68.875	1	5	0.121	0.639	0.5	0.567	1	0.235	1	0.5	0.71053	1	0.655	1	7.167	TRUE	5
MCS_048	+EX_glyc_e(92,c) -ALCD2x( 110,c) -FRD2( 139,c) -FRD3( 140,c) -ALCD19( 313,c) -EX_o2_e(1583,c) -LDH_D(1751)	+EX_glyc_e, +EX_glc__D_e, -EX_o2_e, -adhE(c), -adhP(c), -frdA(c), -ldhA(c)	19, 20, 21, 22	47	4	0.121	0.639	0.264	TRUE	736	12.5845	68.875	1	4	0.121	0.639	1	0.567	1	0.235	1	0.50305	0.71053	1	0.655	1	7.67	TRUE	1
MCS_049	+EX_glyc_e(92,c) -ALCD2x( 110,c) -PTAr( 142,c) -ALCD19( 313) -PTA2( 635,c) -EX_o2_e(1583,c) -LDH_D(1751,c) -NADH16pp(2223,c) -NADH18pp(2224,c) -NADH17pp(2278)	+EX_glyc_e, +EX_glc__D_e, -EX_o2_e, -adhE(c), -adhP(c), -eutD(c), -ldhA(c), -nuoA(c), -pta(c)	902, 903, 904, 905, 906, 907, 908, 909, 910, 911, 912, 913, 914	48	6	0.12	0.637	0.229	TRUE	737	12.5845	68.875	1	6	0.12	0.637	0	0.537	0.996	0.049	1	0.60976	0.68421	1	0.655	1	6.531	TRUE	37
MCS_050	+EX_glyc_e(92,c) -ALCD2x( 110,c) -MDH( 196,c) -ASPT( 260,c) -ALCD19( 313) -L_LACt2rpp(1246) -GLYCLTt2rpp(1489,c) -EX_o2_e(1583,c) -D_LACt2pp(1871)	+EX_glyc_e, +EX_glc__D_e, -EX_o2_e, -adhE(c), -adhP(c), -aspA(c), -glcA(c), -lldP(c), -mdh(c)	977	49	6	0.121	0.637	0.264	TRUE	737	12.5845	66.889	1	6	0.121	0.637	0	0.567	0.995	0.235	1	0.49695	0.68421	1	0.555	1	6.533	TRUE	35
MCS_051	+EX_glyc_e(92,c) -ALCD2x( 110,c) -MDH( 196,c) -ASPT( 260,c) -ALCD19( 313,c) -EX_o2_e(1583,c) -LDH_D(1751)	+EX_glyc_e, +EX_glc__D_e, -EX_o2_e, -adhE(c), -adhP(c), -aspA(c), -ldhA(c), -mdh(c)	992	50	5	0.121	0.637	0.264	TRUE	737	12.5845	66.889	1	5	0.121	0.637	0.5	0.567	0.995	0.235	1	0.5	0.68421	1	0.555	1	7.036	TRUE	10
MCS_052	+EX_glyc_e(92,c) -ALCD2x( 110,c) -MDH( 196,c) -ALCD19( 313,c) -ACt2rpp( 835,c) -EX_o2_e(1583,c) -LDH_D(1751)	+EX_glyc_e, +EX_glc__D_e, -EX_o2_e, -adhE(c), -adhP(c), -ldhA(c), -mdh(c), -satP(c)	991	51	5	0.121	0.637	0.242	TRUE	737	12.5845	69.4	1	5	0.121	0.637	0.5	0.567	0.995	0.121	1	0.55793	0.68421	1	0.682	1	7.106	TRUE	6
MCS_053	+EX_glyc_e(92,c) -ALCD2x( 110,c) -MDH( 196,c) -ALCD19( 313) -L_LACt2rpp(1246) -GLYCLTt2rpp(1489,c) -EX_o2_e(1583,c) -D_LACt2pp(1871,c) -NADH16pp(2223,c) -NADH18pp(2224,c) -NADH17pp(2278)	+EX_glyc_e, +EX_glc__D_e, -EX_o2_e, -adhE(c), -adhP(c), -glcA(c), -lldP(c), -mdh(c), -nuoA(c)	964, 965, 966, 967, 968, 969, 970, 971, 972, 973, 974, 975, 976	52	6	0.12	0.638	0.264	TRUE	737	12.5845	66.8	1	6	0.12	0.639	0	0.548	0.998	0.235	1	0.4939	0.68421	1	0.55	1	6.51	TRUE	41
MCS_054	+EX_glyc_e(92,c) -ALCD2x( 110,c) -MDH( 196,c) -ALCD19( 313,c) -EX_o2_e(1583,c) -LDH_D(1751,c) -NADH16pp(2223,c) -NADH18pp(2224,c) -NADH17pp(2278)	+EX_glyc_e, +EX_glc__D_e, -EX_o2_e, -adhE(c), -adhP(c), -ldhA(c), -mdh(c), -nuoA(c)	978, 979, 980, 981, 982, 983, 984, 985, 986, 987, 988, 989, 990	53	5	0.12	0.638	0.264	TRUE	737	12.5845	66.9	1	5	0.12	0.639	0.5	0.548	0.998	0.235	1	0.49695	0.68421	1	0.555	1	7.018	TRUE	11
MCS_055	+EX_glyc_e(92,c) -ALCD2x( 110,c) -HEX7( 250,c) -ALCD19( 313,c) -HEX1( 577,c) -ACt2rpp( 835,c) -EX_o2_e(1583,c) -LDH_D(1751)	+EX_glyc_e, +EX_glc__D_e, -EX_o2_e, -adhE(c), -adhP(c), -glk(c), -ldhA(c), -mak(c), -satP(c)	112	54	6	0.121	0.401	0.22	TRUE	737	12.5845	66.9	1	6	0.121	0.401	0	0.567	0.25	0.003	1	0.1189	0.68421	1	0.555	1	5.178	TRUE	89
MCS_056	+EX_glyc_e(92,c) -ALCD2x( 110) -LGTHL( 278,c) -ALCD19( 313,c) -ACt2rpp( 835,c) -GLYOX3(1015,c) -EX_o2_e(1583,c) -LDH_D(1751)	+EX_glyc_e, +EX_glc__D_e, -EX_o2_e, -adhE(c), -adhP(c), -gloA, -hchA(c), -ldhA(c), -satP(c)	135	55	6	0.121	0.401	0.238	TRUE	736	12.5845	66.9	1	5	0.121	0.401	0	0.567	0.25	0.099	1	0.0030488	0.71053	1	0.555	1	5.185	TRUE	88
MCS_057	+EX_glyc_e(92,c) -ALCD2x( 110,c) -XYLI2( 290) -XYLI1( 299,c) -ALCD19( 313,c) -HEX1( 577,c) -ACt2rpp( 835,c) -EX_o2_e(1583,c) -LDH_D(1751)	+EX_glyc_e, +EX_glc__D_e, -EX_o2_e, -adhE(c), -adhP(c), -glk(c), -ldhA(c), -satP(c), -xylA(c)	302	56	6	0.121	0.401	0.22	TRUE	737	12.5845	69.2	1	6	0.121	0.401	0	0.567	0.25	0.003	1	0.1189	0.68421	1	0.671	1	5.294	TRUE	82
MCS_058	+EX_glyc_e(92,c) -ALCD2x( 110,c) -ICL( 292,c) -ALCD19( 313,c) -AKGDH( 533,c) -ACt2rpp( 835,c) -EX_o2_e(1583,c) -LDH_D(1751)	+EX_glyc_e, +EX_glc__D_e, -EX_o2_e, -aceA(c), -adhE(c), -adhP(c), -ldhA(c), -satP(c), -sucA(c)	110, 111	57	6	0.121	0.401	0.224	TRUE	737	12.5845	66.6	1	6	0.121	0.401	0	0.567	0.25	0.022	1	0.1311	0.68421	1	0.54	1	5.195	TRUE	87
MCS_059	+EX_glyc_e(92,c) -ALCD2x( 110,c) -ICL( 292,c) -ALCD19( 313,c) -ACt2rpp( 835,c) -SUCOAS(1555,c) -EX_o2_e(1583,c) -LDH_D(1751)	+EX_glyc_e, +EX_glc__D_e, -EX_o2_e, -aceA(c), -adhE(c), -adhP(c), -ldhA(c), -satP(c), -sucC(c)	303, 304	58	6	0.121	0.401	0.224	TRUE	737	12.5845	66.7	1	6	0.117	0.397	0	0.567	0.25	0.022	1	0.12805	0.68421	1	0.545	1	5.197	TRUE	86
MCS_060	+EX_glyc_e(92,c) -ALCD2x( 110,c) -GLYCL( 293,c) -ALCD19( 313,c) -AKGDH( 533,c) -ACt2rpp( 835,c) -PDH(1508,c) -EX_o2_e(1583,c) -LDH_D(1751)	+EX_glyc_e, +EX_glc__D_e, -EX_o2_e, -adhE(c), -adhP(c), -ldhA(c), -lpd(c), -satP(c)	37	59	5	0.121	0.401	0.222	TRUE	737	12.5845	66.7	1	5	0.121	0.401	0.5	0.567	0.25	0.011	1	0.12805	0.68421	1	0.545	1	5.685	TRUE	67
MCS_061	+EX_glyc_e( 92,c) +EX_ac_up_e(2716,c) -ALCD2x( 110,c) -ALCD19( 313) -DHAPT( 461) -SUCptspp( 739) -TREptspp( 768) -ACGAptspp( 789) -ACMANAptspp( 790) -ASCBptspp( 807,c) -SBTptspp( 830) -ACt2rpp( 835) -FRUptspp( 883) -MANGLYCptspp(1255) -MNLptspp(1264,c) -GALTptspp(1406) -GLCptspp(1409) -ACMUMptspp(1413) -MANptspp(1515) -CELBpts(1545) -MALTptspp(1547,c) -FRUpts2pp(1568,c) -EX_o2_e(1583) -LDH_D(1751…	+EX_glyc_e, +EX_glc__D_e, +EX_ac_up_e, -EX_o2_e, -adhE(c), -adhP(c), -ldhA(c), -ptsH(c), -satP(c)	51, 52	60	5	0.127	0.473	0.23	TRUE	737	8.5924	66.7	1	5	0.127	0.473	0.5	0.989	0.477	0.057	1	0.32012	0.68421	0.348	0.545	1	5.921	TRUE	59
MCS_062	+EX_glyc_e( 92,c) +EX_ac_up_e(2716,c) -ALCD2x( 110) -ALCD19( 313) -SUCptspp( 739) -TREptspp( 768,c) -ACMANAptspp( 790,c) -ACt2rpp( 835) -GLCptspp(1409) -ACMUMptspp(1413) -MANptspp(1515) -MALTptspp(1547,c) -FRUpts2pp(1568,c) -EX_o2_e(1583) -LDH_D(1751) -GAMptspp(1866) -2DGLCptspp(2562)	+EX_glyc_e, +EX_glc__D_e, +EX_ac_up_e, -EX_o2_e, -adhE(c), -adhP(c), -crr(c), -ldhA(c), -manX(c), -satP(c)	993, 994, 995	61	6	0.127	0.473	0.23	TRUE	737	12.102	67	1	6	0.127	0.473	0	0.989	0.477	0.057	1	0.32012	0.68421	0.921	0.56	1	6.01	TRUE	57
MCS_063	+EX_glyc_e(92,c) -ALCD2x( 110,c) -ALCD19( 313) -GALt2pp( 826,c) -ACt2rpp( 835,c) -GLCt2pp(1411,c) -EX_o2_e(1583,c) -LDH_D(1751)	+EX_glyc_e, +EX_glc__D_e, -EX_o2_e, -adhE(c), -adhP(c), -galP(c), -ldhA(c), -satP(c)	137	62	5	0.121	0.401	0.22	TRUE	737	12.5845	67	1	5	0.121	0.401	0.5	0.567	0.25	0.003	1	0.1189	0.68421	1	0.56	1	5.683	TRUE	68
MCS_064	+EX_glyc_e(92,c) -ALCD2x( 110,c) -ALCD19( 313,c) -ACt2rpp( 835,c) -ATPS4rpp( 845,c) -EX_o2_e(1583,c) -LDH_D(1751)	+EX_glyc_e, +EX_glc__D_e, -EX_o2_e, -adhE(c), -adhP(c), -atpA(c), -ldhA(c), -satP(c)	750, 751, 752, 753, 754, 755, 756, 757	63	5	0.121	0.406	0.224	TRUE	737	12.102	67	1	5	0.121	0.406	0.5	0.567	0.265	0.023	1	0.14634	0.68421	0.921	0.56	1	5.667	TRUE	69
MCS_065	+EX_glyc_e(92,c) -ALCD2x( 110,c) -ALCD19( 313,c) -ACt2rpp( 835,c) -GLYOX3(1015) -GLYOX(1445,c) -EX_o2_e(1583,c) -LDH_D(1751)	+EX_glyc_e, +EX_glc__D_e, -EX_o2_e, -adhE(c), -adhP(c), -gloB, -hchA(c), -ldhA(c), -satP(c)	136	55	6	0.121	0.401	0.238	TRUE	737	12.5845	67	1	5	0.121	0.401	0	0.567	0.25	0.099	1	0.0030488	0.68421	1	0.56	1	5.164	FALSE	0
MCS_066	+EX_glyc_e(92,c) -ALCD2x( 110,c) -ALCD19( 313,c) -ACt2rpp( 835) -L_LACt2rpp(1246) -GLYCLTt2rpp(1489,c) -EX_o2_e(1583,c) -D_LACt2pp(1871)	+EX_glyc_e, +EX_glc__D_e, -EX_o2_e, -adhE(c), -adhP(c), -glcA(c), -lldP(c), -satP(c)	5	64	5	0.121	0.401	0.238	TRUE	737	12.5845	67	1	5	0.121	0.401	0.5	0.567	0.25	0.099	1	0	0.68421	1	0.56	1	5.661	TRUE	71
MCS_067	+EX_glyc_e(92,c) -ALCD2x( 110,c) -ALCD19( 313,c) -ACt2rpp( 835,c) -PDH(1508,c) -EX_o2_e(1583,c) -LDH_D(1751)	+EX_glyc_e, +EX_glc__D_e, -EX_o2_e, -aceE(c), -adhE(c), -adhP(c), -ldhA(c), -satP(c)	140, 141	65	5	0.121	0.401	0.219	TRUE	737	12.5845	67	1	5	0.121	0.401	0.5	0.567	0.25	0	1	0.10061	0.68421	1	0.56	1	5.662	TRUE	70
MCS_068	+EX_glyc_e(92,c) -ALCD2x( 110,c) -ALCD19( 313,c) -ACt2rpp( 835,c) -EX_o2_e(1583,c) -LDH_D(1751,c) -NADH16pp(2223,c) -NADH18pp(2224,c) -NADH17pp(2278)	+EX_glyc_e, +EX_glc__D_e, -EX_o2_e, -adhE(c), -adhP(c), -ldhA(c), -nuoA(c), -satP(c)	38, 39, 40, 41, 42, 43, 44, 45, 46, 47, 48, 49, 50	66	5	0.121	0.639	0.302	TRUE	737	12.5845	67	1	5	0.121	0.639	0.5	0.567	1	0.441	1	0.7378	0.68421	1	0.56	1	7.49	TRUE	2
MCS_069	+EX_glyc_e(92,c) -ALCD2x( 110,c) -ALCD19( 313,c) -ACt2rpp( 835,c) -EX_o2_e(1583,c) -LDH_D(1751,c) -ASPtpp(2706,c) -FUMt1pp(2707,c) -SUCCt1pp(2708)	+EX_glyc_e, +EX_glc__D_e, -EX_o2_e, -adhE(c), -adhP(c), -dauA(c), -ldhA(c), -satP(c)	23	67	5	0.121	0.638	0.233	TRUE	737	12.5845	67	1	5	0.121	0.638	0.5	0.561	0.998	0.07	1	0.39634	0.68421	1	0.56	1	6.77	TRUE	18
MCS_070	+EX_glyc_e(92,c) -ALCD2x( 110,c) -ALCD19( 313) -L_LACt2rpp(1246) -GLYCLTt2rpp(1489,c) -EX_o2_e(1583,c) -D_LACt2pp(1871,c) -NADH16pp(2223,c) -NADH18pp(2224,c) -NADH17pp(2278,c) -ASPtpp(2706,c) -FUMt1pp(2707,c) -SUCCt1pp(2708)	+EX_glyc_e, +EX_glc__D_e, -EX_o2_e, -adhE(c), -adhP(c), -dauA(c), -glcA(c), -lldP(c), -nuoA(c)	6, 7, 8, 9, 10, 11, 12, 13, 14, 15, 16, 17, 18	68	6	0.121	0.639	0.226	TRUE	737	12.5845	67	1	6	0.121	0.639	0	0.561	1	0.034	1	0.44817	0.68421	1	0.56	1	6.288	TRUE	53
MCS_071	+EX_glyc_e(92,c) -ALCD2x( 110,c) -ALCD19( 313,c) -EX_o2_e(1583,c) -LDH_D(1751,c) -NADH16pp(2223,c) -NADH18pp(2224,c) -NADH17pp(2278,c) -ASPtpp(2706,c) -FUMt1pp(2707,c) -SUCCt1pp(2708)	+EX_glyc_e, +EX_glc__D_e, -EX_o2_e, -adhE(c), -adhP(c), -dauA(c), -ldhA(c), -nuoA(c)	24, 25, 26, 27, 28, 29, 30, 31, 32, 33, 34, 35, 36	69	5	0.121	0.639	0.226	TRUE	737	12.5845	67	1	5	0.121	0.639	0.5	0.561	1	0.034	1	0.45122	0.68421	1	0.56	1	6.791	TRUE	17
MCS_072	+EX_glyc_e( 92,c) +EX_ac_up_e(2716,c) -PFL( 138,c) -FRD2( 139,c) -FRD3( 140,c) -DRPA( 793,c) -PDH(1508) -EX_o2_e(1583,c) -OBTFL(1605) -LDH_D(1751)	+EX_glyc_e, +EX_glc__D_e, +EX_ac_up_e, -EX_o2_e, -aceE(c), -deoC(c), -frdA(c), -ldhA(c), -pflA(c), -pflC(c)	583, 584, 585, 586, 587, 588, 589, 590, 591, 592, 593, 594, 595, 596, 597, 598	70	6	0.127	0.483	0.389	TRUE	737	8.5684	67	1	6	0.127	0.483	0	0.959	0.508	0.901	1	0.99695	0.68421	0.344	0.56	1	6.953	TRUE	14
MCS_073	+EX_glyc_e( 92,c) +EX_ac_up_e(2716,c) -PFL( 138,c) -FRD2( 139,c) -FRD3( 140,c) -PDH(1508) -EX_o2_e(1583,c) -OBTFL(1605,c) -LDH_D(1751) -POR5(2325)	+EX_glyc_e, +EX_glc__D_e, +EX_ac_up_e, -EX_o2_e, -aceE(c), -frdA(c), -ldhA(c), -pflA(c), -pflC(c), -pfo(c)	511, 512, 513, 514, 515, 516, 517, 518, 519, 520, 521, 522, 523, 524, 525, 526	71	6	0.127	0.483	0.389	TRUE	737	6.4655	67	1	6	0.127	0.483	0	0.957	0.509	0.901	1	0.99695	0.68421	0	0.56	1	6.608	TRUE	27
MCS_074	+EX_glyc_e( 92,c) +EX_ac_up_e(2716,c) -PFL( 138,c) -FRD2( 139,c) -FRD3( 140,c) -PDH(1508) -EX_o2_e(1583,c) -OBTFL(1605,c) -LDH_D(1751,c) -RNTR1c2(2468,c) -RNTR2c2(2469,c) -RNTR3c2(2470) -RNTR4c2(2471)	+EX_glyc_e, +EX_glc__D_e, +EX_ac_up_e, -EX_o2_e, -aceE(c), -frdA(c), -ldhA(c), -nrdD(c), -pflA(c), -pflC(c)	387, 388, 389, 390, 391, 392, 393, 394, 395, 396, 397, 398, 399, 400, 401, 402	72	6	0.127	0.483	0.389	TRUE	737	8.5684	67	1	6	0.127	0.483	0	0.957	0.509	0.901	1	0.99695	0.68421	0.344	0.56	1	6.952	TRUE	15
MCS_075	+EX_glyc_e(92,c) -PFL( 138,c) -EX_glc__D_e( 183,c) -GLYCL( 293,c) -AKGDH( 533,c) -ACt2rpp( 835,c) -ATPS4rpp( 845,c) -PDH(1508) -OBTFL(1605,c) -LDH_D(1751)	+EX_glyc_e, -atpA(c), -ldhA(c), -lpd(c), -pflA(c), -pflC(c), -satP(c)	822, 823, 824, 825, 826, 827, 828, 829, 830, 831, 832, 833, 834, 835, 836, 837	73	6	0.125	0.606	0.229	FALSE	763	12.5845	66.8	0	6	0	0.229	0	0.857	0.897	0.049	0	0.98476	0	1	0.55	0	4.338	TRUE	101
MCS_076	+EX_glyc_e( 92,c) +EX_ac_up_e(2716,c) -PFL( 138,c) -DRPA( 793,c) -ATPS4rpp( 845,c) -PDH(1508) -EX_o2_e(1583,c) -OBTFL(1605) -LDH_D(1751)	+EX_glyc_e, +EX_glc__D_e, +EX_ac_up_e, -EX_o2_e, -aceE(c), -atpA(c), -deoC(c), -ldhA(c), -pflA(c), -pflC(c)	870, 871, 872, 873, 874, 875, 876, 877, 878, 879, 880, 881, 882, 883, 884, 885, 886, 887, 888, 889, 890, 891, 892, 893, 894, 895, 896, 897, 898, 899, 900, 901	74	6	0.127	0.471	0.224	TRUE	738	12.102	66.8	1	6	0.127	0.471	0	0.959	0.471	0.024	1	0.90549	0.65789	0.921	0.55	1	6.489	TRUE	42
MCS_077	+EX_glyc_e( 92,c) +EX_ac_up_e(2716,c) -PFL( 138,c) -DRPA( 793,c) -PDH(1508) -EX_o2_e(1583,c) -OBTFL(1605,c) -LDH_D(1751,c) -NADH16pp(2223,c) -NADH18pp(2224) -NADH17pp(2278)	+EX_glyc_e, +EX_glc__D_e, +EX_ac_up_e, -EX_o2_e, -aceE(c), -deoC(c), -ldhA(c), -nuoA(c), -pflA(c), -pflC(c)	599, 600, 601, 602, 603, 604, 605, 606, 607, 608, 609, 610, 611, 612, 613, 614, 615, 616, 617, 618, 619, 620, 621, 622, 623, 624, 625, 626, 627, 628, 629, 630, 631, 632, 633, 634, 635, 636, 637, 638, 639, 640, 641, 642, 643, 644, 645, 646, 647, 648, 649, 650	75	6	0.127	0.483	0.336	TRUE	738	8.5684	66.8	1	6	0.127	0.483	0	0.959	0.508	0.622	1	1	0.65789	0.344	0.55	1	6.641	TRUE	23
MCS_078	+EX_glyc_e( 92,c) +EX_ac_up_e(2716,c) -PFL( 138,c) -DRPA( 793,c) -PDH(1508) -EX_o2_e(1583,c) -OBTFL(1605,c) -LDH_D(1751,c) -ASPtpp(2706,c) -FUMt1pp(2707) -SUCCt1pp(2708)	+EX_glyc_e, +EX_glc__D_e, +EX_ac_up_e, -EX_o2_e, -aceE(c), -dauA(c), -deoC(c), -ldhA(c), -pflA(c), -pflC(c)	579, 580, 581, 582	76	6	0.127	0.483	0.231	TRUE	738	12.102	66.8	1	6	0.127	0.483	0	0.953	0.507	0.059	1	0.90244	0.65789	0.921	0.55	1	6.551	TRUE	33
MCS_079	+EX_glyc_e( 92,c) +EX_ac_up_e(2716,c) -PFL( 138,c) -PDH(1508) -EX_o2_e(1583,c) -OBTFL(1605,c) -LDH_D(1751,c) -NADH16pp(2223,c) -NADH18pp(2224,c) -NADH17pp(2278) -POR5(2325)	+EX_glyc_e, +EX_glc__D_e, +EX_ac_up_e, -EX_o2_e, -aceE(c), -ldhA(c), -nuoA(c), -pflA(c), -pflC(c), -pfo(c)	527, 528, 529, 530, 531, 532, 533, 534, 535, 536, 537, 538, 539, 540, 541, 542, 543, 544, 545, 546, 547, 548, 549, 550, 551, 552, 553, 554, 555, 556, 557, 558, 559, 560, 561, 562, 563, 564, 565, 566, 567, 568, 569, 570, 571, 572, 573, 574, 575, 576, 577, 578	77	6	0.127	0.483	0.327	TRUE	738	7.4008	66.8	1	6	0.127	0.483	0	0.957	0.509	0.573	1	1	0.65789	0.153	0.55	1	6.4	TRUE	48
MCS_080	+EX_glyc_e( 92,c) +EX_ac_up_e(2716,c) -PFL( 138,c) -PDH(1508) -EX_o2_e(1583,c) -OBTFL(1605,c) -LDH_D(1751,c) -NADH16pp(2223,c) -NADH18pp(2224,c) -NADH17pp(2278,c) -RNTR1c2(2468,c) -RNTR2c2(2469,c) -RNTR3c2(2470) -RNTR4c2(2471)	+EX_glyc_e, +EX_glc__D_e, +EX_ac_up_e, -EX_o2_e, -aceE(c), -ldhA(c), -nrdD(c), -nuoA(c), -pflA(c), -pflC(c)	455, 456, 457, 458, 459, 460, 461, 462, 463, 464, 465, 466, 467, 468, 469, 470, 471, 472, 473, 474, 475, 476, 477, 478, 479, 480, 481, 482, 483, 484, 485, 486, 487, 488, 489, 490, 491, 492, 493, 494, 495, 496, 497, 498, 499, 500, 501, 502, 503, 504, 505, 506	78	6	0.127	0.483	0.327	TRUE	738	8.5684	66.8	1	6	0.127	0.483	0	0.957	0.509	0.573	1	1	0.65789	0.344	0.55	1	6.591	TRUE	30
MCS_081	+EX_glyc_e( 92,c) +EX_ac_up_e(2716,c) -PFL( 138,c) -PDH(1508) -EX_o2_e(1583,c) -OBTFL(1605,c) -LDH_D(1751,c) -POR5(2325,c) -ASPtpp(2706,c) -FUMt1pp(2707) -SUCCt1pp(2708)	+EX_glyc_e, +EX_glc__D_e, +EX_ac_up_e, -EX_o2_e, -aceE(c), -dauA(c), -ldhA(c), -pflA(c), -pflC(c), -pfo(c)	507, 508, 509, 510	79	6	0.127	0.483	0.222	TRUE	738	12.102	66.8	1	6	0.127	0.483	0	0.95	0.508	0.014	1	0.92683	0.65789	0.921	0.55	1	6.528	TRUE	38
MCS_082	+EX_glyc_e( 92,c) +EX_ac_up_e(2716,c) -PFL( 138,c) -PDH(1508) -EX_o2_e(1583,c) -OBTFL(1605,c) -LDH_D(1751,c) -RNTR1c2(2468,c) -RNTR2c2(2469,c) -RNTR3c2(2470,c) -RNTR4c2(2471,c) -ASPtpp(2706,c) -FUMt1pp(2707) -SUCCt1pp(2708)	+EX_glyc_e, +EX_glc__D_e, +EX_ac_up_e, -EX_o2_e, -aceE(c), -dauA(c), -ldhA(c), -nrdD(c), -pflA(c), -pflC(c)	383, 384, 385, 386	80	6	0.127	0.483	0.222	TRUE	738	12.102	66.8	1	6	0.127	0.483	0	0.951	0.508	0.014	1	0.8811	0.65789	0.921	0.55	1	6.483	TRUE	43
MCS_083	+EX_glyc_e( 92,c) +EX_ac_up_e(2716,c) -FRD2( 139,c) -FRD3( 140,c) -GLYCL( 293,c) -AKGDH( 533,c) -DRPA( 793) -FORtppi(1000,c) -FORt2pp(1476,c) -PDH(1508,c) -EX_o2_e(1583) -LDH_D(1751)	+EX_glyc_e, +EX_glc__D_e, +EX_ac_up_e, -EX_o2_e, -deoC(c), -focA(c), -focB(c), -frdA(c), -ldhA(c), -lpd(c)	115, 116, 117, 118	81	6	0.128	0.484	0.407	TRUE	737	8.5684	66.8	1	6	0.128	0.484	0	1	0.512	1	1	0.9939	0.68421	0.344	0.55	1	7.084	TRUE	8
MCS_084	+EX_glyc_e( 92,c) +EX_ac_up_e(2716,c) -FRD2( 139,c) -FRD3( 140,c) -GLYCL( 293,c) -AKGDH( 533) -FORtppi(1000,c) -FORt2pp(1476,c) -PDH(1508,c) -EX_o2_e(1583,c) -LDH_D(1751) -POR5(2325)	+EX_glyc_e, +EX_glc__D_e, +EX_ac_up_e, -EX_o2_e, -focA(c), -focB(c), -frdA(c), -ldhA(c), -lpd(c), -pfo(c)	90, 91, 92, 93	82	6	0.128	0.484	0.407	TRUE	737	6.9121	66.8	1	6	0.128	0.484	0	0.998	0.513	1	1	0.9939	0.68421	0.073	0.55	1	6.812	TRUE	16
MCS_085	+EX_glyc_e( 92,c) +EX_ac_up_e(2716,c) -FRD2( 139,c) -FRD3( 140,c) -GLYCL( 293,c) -AKGDH( 533) -FORtppi(1000,c) -FORt2pp(1476,c) -PDH(1508,c) -EX_o2_e(1583,c) -LDH_D(1751,c) -RNTR1c2(2468,c) -RNTR2c2(2469,c) -RNTR3c2(2470) -RNTR4c2(2471)	+EX_glyc_e, +EX_glc__D_e, +EX_ac_up_e, -EX_o2_e, -focA(c), -focB(c), -frdA(c), -ldhA(c), -lpd(c), -nrdD(c)	59, 60, 61, 62	83	6	0.128	0.484	0.407	TRUE	737	8.5684	66.8	1	6	0.128	0.484	0	0.998	0.513	1	1	0.9939	0.68421	0.344	0.55	1	7.083	TRUE	9
MCS_086	+EX_glyc_e( 92,c) +EX_ac_up_e(2716,c) -FRD2( 139,c) -FRD3( 140,c) -DRPA( 793) -FORtppi(1000,c) -FORt2pp(1476,c) -PDH(1508,c) -EX_o2_e(1583) -LDH_D(1751)	+EX_glyc_e, +EX_glc__D_e, +EX_ac_up_e, -EX_o2_e, -aceE(c), -deoC(c), -focA(c), -focB(c), -frdA(c), -ldhA(c)	258, 259, 260, 261, 262, 263, 264, 265	84	6	0.128	0.484	0.389	TRUE	737	8.5684	66.8	1	6	0.128	0.484	0	1	0.512	0.901	1	0.9939	0.68421	0.344	0.55	1	6.985	TRUE	13
MCS_087	+EX_glyc_e( 92,c) +EX_ac_up_e(2716,c) -FRD2( 139,c) -FRD3( 140) -FORtppi(1000,c) -FORt2pp(1476,c) -PDH(1508,c) -EX_o2_e(1583,c) -LDH_D(1751) -POR5(2325)	+EX_glyc_e, +EX_glc__D_e, +EX_ac_up_e, -EX_o2_e, -aceE(c), -focA(c), -focB(c), -frdA(c), -ldhA(c), -pfo(c)	216, 217, 218, 219, 220, 221, 222, 223	85	6	0.128	0.484	0.389	TRUE	737	6.9121	66.8	1	6	0.128	0.484	0	0.998	0.513	0.901	1	0.9939	0.68421	0.073	0.55	1	6.713	TRUE	19
MCS_088	+EX_glyc_e( 92,c) +EX_ac_up_e(2716,c) -FRD2( 139,c) -FRD3( 140) -FORtppi(1000,c) -FORt2pp(1476,c) -PDH(1508,c) -EX_o2_e(1583,c) -LDH_D(1751,c) -RNTR1c2(2468,c) -RNTR2c2(2469,c) -RNTR3c2(2470) -RNTR4c2(2471)	+EX_glyc_e, +EX_glc__D_e, +EX_ac_up_e, -EX_o2_e, -aceE(c), -focA(c), -focB(c), -frdA(c), -ldhA(c), -nrdD(c)	154, 155, 156, 157, 158, 159, 160, 161	86	6	0.128	0.484	0.389	TRUE	737	8.5684	69.2	1	6	0.128	0.484	0	0.998	0.513	0.901	1	0.9939	0.68421	0.344	0.671	1	7.105	TRUE	7
MCS_089	+EX_glyc_e(92,c) -EX_glc__D_e( 183,c) -GLYCL( 293,c) -AKGDH( 533,c) -ACt2rpp( 835,c) -ATPS4rpp( 845,c) -FORtppi(1000) -FORt2pp(1476,c) -PDH(1508,c) -LDH_D(1751)	+EX_glyc_e, -atpA(c), -focA(c), -focB(c), -ldhA(c), -lpd(c), -satP(c)	742, 743, 744, 745, 746, 747, 748, 749	87	6	0.125	0.606	0.229	FALSE	763	12.5845	66.6	1	6	0.125	0.607	0	0.87	0.899	0.049	0	0.9878	0	1	0.54	1	5.346	TRUE	78
MCS_090	+EX_glyc_e(92,c) -GLYCL( 293,c) -AKGDH( 533,c) -GND( 578,c) -DRPA( 793,c) -FORtppi(1000) -FORt2pp(1476,c) -PDH(1508,c) -EX_o2_e(1583,c) -LDH_D(1751)	+EX_glyc_e, +EX_glc__D_e, -EX_o2_e, -deoC(c), -focA(c), -focB(c), -gnd(c), -ldhA(c), -lpd(c)	134	88	6	0.113	0.323	0.262	TRUE	738	12.102	66.7	1	6	0.113	0.323	0	0.114	0.004	0.227	1	0.84451	0.65789	0.921	0.545	1	5.314	TRUE	80
MCS_091	+EX_glyc_e(92,c) -GLYCL( 293,c) -AKGDH( 533,c) -G6PDH2r( 658,c) -DRPA( 793,c) -FORtppi(1000) -FORt2pp(1476,c) -PDH(1508,c) -EX_o2_e(1583,c) -LDH_D(1751)	+EX_glyc_e, +EX_glc__D_e, -EX_o2_e, -deoC(c), -focA(c), -focB(c), -ldhA(c), -lpd(c), -zwf(c)	133	36	6	0.113	0.323	0.262	TRUE	732	12.102	66.7	1	6	0.113	0.323	0	0.114	0.004	0.227	1	0.84451	0.81579	0.921	0.545	1	5.471	TRUE	74
MCS_092	+EX_glyc_e(92,c) -GLYCL( 293,c) -AKGDH( 533,c) -DRPA( 793) -GALt2pp( 826,c) -FORtppi(1000,c) -GLCt2pp(1411) -FORt2pp(1476,c) -PDH(1508,c) -EX_o2_e(1583,c) -LDH_D(1751)	+EX_glyc_e, +EX_glc__D_e, -EX_o2_e, -deoC(c), -focA(c), -focB(c), -galP(c), -ldhA(c), -lpd(c)	139	89	6	0.113	0.323	0.227	TRUE	738	12.102	66.7	1	6	0.113	0.323	0	0.114	0.004	0.041	1	0.80793	0.65789	0.921	0.545	1	5.09	TRUE	92
MCS_093	+EX_glyc_e( 92,c) +EX_ac_up_e(2716,c) -GLYCL( 293,c) -AKGDH( 533,c) -DRPA( 793,c) -ATPS4rpp( 845) -FORtppi(1000,c) -FORt2pp(1476,c) -PDH(1508,c) -EX_o2_e(1583) -LDH_D(1751)	+EX_glyc_e, +EX_glc__D_e, +EX_ac_up_e, -EX_o2_e, -atpA(c), -deoC(c), -focA(c), -focB(c), -ldhA(c), -lpd(c)	766, 767, 768, 769, 770, 771, 772, 773	90	6	0.128	0.472	0.231	TRUE	738	12.102	66.8	1	6	0.128	0.472	0	1	0.475	0.059	1	0.90244	0.65789	0.921	0.55	1	6.567	TRUE	32
MCS_094	+EX_glyc_e( 92,c) +EX_ac_up_e(2716,c) -GLYCL( 293,c) -AKGDH( 533,c) -DRPA( 793) -FORtppi(1000,c) -FORt2pp(1476,c) -PDH(1508,c) -EX_o2_e(1583,c) -LDH_D(1751,c) -NADH16pp(2223,c) -NADH18pp(2224) -NADH17pp(2278)	+EX_glyc_e, +EX_glc__D_e, +EX_ac_up_e, -EX_o2_e, -deoC(c), -focA(c), -focB(c), -ldhA(c), -lpd(c), -nuoA(c)	119, 120, 121, 122, 123, 124, 125, 126, 127, 128, 129, 130, 131	91	6	0.128	0.484	0.336	TRUE	738	8.5684	66.8	1	6	0.128	0.484	0	1	0.512	0.622	1	0.99695	0.65789	0.344	0.55	1	6.683	TRUE	20
MCS_095	+EX_glyc_e( 92,c) +EX_ac_up_e(2716,c) -GLYCL( 293,c) -AKGDH( 533,c) -DRPA( 793) -FORtppi(1000,c) -FORt2pp(1476,c) -PDH(1508,c) -EX_o2_e(1583,c) -LDH_D(1751,c) -ASPtpp(2706,c) -FUMt1pp(2707) -SUCCt1pp(2708)	+EX_glyc_e, +EX_glc__D_e, +EX_ac_up_e, -EX_o2_e, -dauA(c), -deoC(c), -focA(c), -focB(c), -ldhA(c), -lpd(c)	114	92	6	0.127	0.484	0.231	TRUE	738	12.102	66.8	1	6	0.127	0.484	0	0.994	0.512	0.059	1	0.89939	0.65789	0.921	0.55	1	6.594	TRUE	29
MCS_096	+EX_glyc_e( 92,c) +EX_ac_up_e(2716,c) -GLYCL( 293,c) -AKGDH( 533) -FORtppi(1000,c) -FORt2pp(1476,c) -PDH(1508,c) -EX_o2_e(1583,c) -LDH_D(1751,c) -NADH16pp(2223,c) -NADH18pp(2224,c) -NADH17pp(2278) -POR5(2325)	+EX_glyc_e, +EX_glc__D_e, +EX_ac_up_e, -EX_o2_e, -focA(c), -focB(c), -ldhA(c), -lpd(c), -nuoA(c), -pfo(c)	94, 95, 96, 97, 98, 99, 100, 101, 102, 103, 104, 105, 106	93	6	0.128	0.484	0.327	TRUE	738	7.4008	66.8	1	6	0.128	0.484	0	0.998	0.513	0.573	1	0.99695	0.65789	0.153	0.55	1	6.442	TRUE	45
MCS_097	+EX_glyc_e( 92,c) +EX_ac_up_e(2716,c) -GLYCL( 293,c) -AKGDH( 533) -FORtppi(1000,c) -FORt2pp(1476,c) -PDH(1508,c) -EX_o2_e(1583,c) -LDH_D(1751,c) -NADH16pp(2223,c) -NADH18pp(2224,c) -NADH17pp(2278,c) -RNTR1c2(2468,c) -RNTR2c2(2469,c) -RNTR3c2(2470) -RNTR4c2(2471)	+EX_glyc_e, +EX_glc__D_e, +EX_ac_up_e, -EX_o2_e, -focA(c), -focB(c), -ldhA(c), -lpd(c), -nrdD(c), -nuoA(c)	76, 77, 78, 79, 80, 81, 82, 83, 84, 85, 86, 87, 88	94	6	0.128	0.484	0.327	TRUE	738	8.5684	66.8	1	6	0.128	0.484	0	0.998	0.513	0.573	1	0.99695	0.65789	0.344	0.55	1	6.633	TRUE	24
MCS_098	+EX_glyc_e( 92,c) +EX_ac_up_e(2716,c) -GLYCL( 293,c) -AKGDH( 533) -FORtppi(1000,c) -FORt2pp(1476,c) -PDH(1508,c) -EX_o2_e(1583,c) -LDH_D(1751,c) -POR5(2325,c) -ASPtpp(2706,c) -FUMt1pp(2707) -SUCCt1pp(2708)	+EX_glyc_e, +EX_glc__D_e, +EX_ac_up_e, -EX_o2_e, -dauA(c), -focA(c), -focB(c), -ldhA(c), -lpd(c), -pfo(c)	89	95	6	0.127	0.484	0.222	TRUE	738	12.102	66.8	1	6	0.127	0.484	0	0.992	0.513	0.014	1	0.92073	0.65789	0.921	0.55	1	6.568	TRUE	31
MCS_099	+EX_glyc_e( 92,c) +EX_ac_up_e(2716,c) -GLYCL( 293,c) -AKGDH( 533) -FORtppi(1000,c) -FORt2pp(1476,c) -PDH(1508,c) -EX_o2_e(1583,c) -LDH_D(1751,c) -RNTR1c2(2468,c) -RNTR2c2(2469,c) -RNTR3c2(2470,c) -RNTR4c2(2471,c) -ASPtpp(2706,c) -FUMt1pp(2707) -SUCCt1pp(2708)	+EX_glyc_e, +EX_glc__D_e, +EX_ac_up_e, -EX_o2_e, -dauA(c), -focA(c), -focB(c), -ldhA(c), -lpd(c), -nrdD(c)	58	96	6	0.127	0.484	0.222	TRUE	738	12.102	66.8	1	6	0.127	0.484	0	0.992	0.513	0.014	1	0.875	0.65789	0.921	0.55	1	6.522	TRUE	39
MCS_100	+EX_glyc_e(92,c) -GND( 578,c) -DRPA( 793,c) -FORtppi(1000) -FORt2pp(1476,c) -PDH(1508,c) -EX_o2_e(1583,c) -LDH_D(1751)	+EX_glyc_e, +EX_glc__D_e, -EX_o2_e, -aceE(c), -deoC(c), -focA(c), -focB(c), -gnd(c), -ldhA(c)	296, 297	97	6	0.113	0.323	0.256	TRUE	738	12.102	66.8	1	6	0.113	0.323	0	0.114	0.004	0.196	1	0.84146	0.65789	0.921	0.55	1	5.285	TRUE	83
MCS_101	+EX_glyc_e(92,c) -G6PDH2r( 658,c) -DRPA( 793,c) -FORtppi(1000) -FORt2pp(1476,c) -PDH(1508,c) -EX_o2_e(1583,c) -LDH_D(1751)	+EX_glyc_e, +EX_glc__D_e, -EX_o2_e, -aceE(c), -deoC(c), -focA(c), -focB(c), -ldhA(c), -zwf(c)	294, 295	37	6	0.113	0.323	0.256	TRUE	732	12.102	66.8	1	6	0.113	0.323	0	0.114	0.004	0.196	1	0.84146	0.81579	0.921	0.55	1	5.443	TRUE	76
MCS_102	+EX_glyc_e(92,c) -DRPA( 793) -GALt2pp( 826,c) -FORtppi(1000,c) -GLCt2pp(1411) -FORt2pp(1476,c) -PDH(1508,c) -EX_o2_e(1583,c) -LDH_D(1751)	+EX_glyc_e, +EX_glc__D_e, -EX_o2_e, -aceE(c), -deoC(c), -focA(c), -focB(c), -galP(c), -ldhA(c)	300, 301	98	6	0.113	0.323	0.227	TRUE	738	12.102	66.8	1	6	0.113	0.323	0	0.114	0.004	0.041	1	0.80793	0.65789	0.921	0.55	1	5.095	TRUE	91
MCS_103	+EX_glyc_e( 92,c) +EX_ac_up_e(2716,c) -DRPA( 793,c) -ATPS4rpp( 845) -FORtppi(1000,c) -FORt2pp(1476,c) -PDH(1508,c) -EX_o2_e(1583) -LDH_D(1751)	+EX_glyc_e, +EX_glc__D_e, +EX_ac_up_e, -EX_o2_e, -aceE(c), -atpA(c), -deoC(c), -focA(c), -focB(c), -ldhA(c)	790, 791, 792, 793, 794, 795, 796, 797, 798, 799, 800, 801, 802, 803, 804, 805	99	6	0.128	0.472	0.224	TRUE	738	12.102	66.8	1	6	0.128	0.472	0	1	0.475	0.024	1	0.90244	0.65789	0.921	0.55	1	6.531	TRUE	36
MCS_104	+EX_glyc_e( 92,c) +EX_ac_up_e(2716,c) -DRPA( 793) -FORtppi(1000,c) -FORt2pp(1476,c) -PDH(1508,c) -EX_o2_e(1583,c) -LDH_D(1751,c) -NADH16pp(2223,c) -NADH18pp(2224) -NADH17pp(2278)	+EX_glyc_e, +EX_glc__D_e, +EX_ac_up_e, -EX_o2_e, -aceE(c), -deoC(c), -focA(c), -focB(c), -ldhA(c), -nuoA(c)	266, 267, 268, 269, 270, 271, 272, 273, 274, 275, 276, 277, 278, 279, 280, 281, 282, 283, 284, 285, 286, 287, 288, 289, 290, 291	100	6	0.128	0.484	0.336	TRUE	738	8.5684	66.8	1	6	0.128	0.484	0	1	0.512	0.622	1	0.99695	0.65789	0.344	0.55	1	6.683	TRUE	21
MCS_105	+EX_glyc_e( 92,c) +EX_ac_up_e(2716,c) -DRPA( 793) -FORtppi(1000,c) -FORt2pp(1476,c) -PDH(1508,c) -EX_o2_e(1583,c) -LDH_D(1751,c) -ASPtpp(2706,c) -FUMt1pp(2707) -SUCCt1pp(2708)	+EX_glyc_e, +EX_glc__D_e, +EX_ac_up_e, -EX_o2_e, -aceE(c), -dauA(c), -deoC(c), -focA(c), -focB(c), -ldhA(c)	256, 257	101	6	0.127	0.484	0.231	TRUE	738	12.102	66.8	1	6	0.127	0.484	0	0.994	0.512	0.059	1	0.89939	0.65789	0.921	0.55	1	6.594	TRUE	28
MCS_106	+EX_glyc_e( 92,c) +EX_ac_up_e(2716) -FORtppi(1000,c) -FORt2pp(1476,c) -PDH(1508,c) -EX_o2_e(1583,c) -LDH_D(1751,c) -NADH16pp(2223,c) -NADH18pp(2224,c) -NADH17pp(2278) -POR5(2325)	+EX_glyc_e, +EX_glc__D_e, +EX_ac_up_e, -EX_o2_e, -aceE(c), -focA(c), -focB(c), -ldhA(c), -nuoA(c), -pfo(c)	224, 225, 226, 227, 228, 229, 230, 231, 232, 233, 234, 235, 236, 237, 238, 239, 240, 241, 242, 243, 244, 245, 246, 247, 248, 249	102	6	0.128	0.484	0.327	TRUE	738	7.4008	68.25	1	6	0.128	0.484	0	0.998	0.513	0.573	1	0.99695	0.65789	0.153	0.623	1	6.515	TRUE	40
MCS_107	+EX_glyc_e( 92,c) +EX_ac_up_e(2716) -FORtppi(1000,c) -FORt2pp(1476,c) -PDH(1508,c) -EX_o2_e(1583,c) -LDH_D(1751,c) -NADH16pp(2223,c) -NADH18pp(2224,c) -NADH17pp(2278,c) -RNTR1c2(2468,c) -RNTR2c2(2469,c) -RNTR3c2(2470) -RNTR4c2(2471)	+EX_glyc_e, +EX_glc__D_e, +EX_ac_up_e, -EX_o2_e, -aceE(c), -focA(c), -focB(c), -ldhA(c), -nrdD(c), -nuoA(c)	188, 189, 190, 191, 192, 193, 194, 195, 196, 197, 198, 199, 200, 201, 202, 203, 204, 205, 206, 207, 208, 209, 210, 211, 212, 213	103	6	0.128	0.484	0.327	TRUE	738	8.5684	67.667	1	6	0.128	0.484	0	0.998	0.513	0.573	1	0.99695	0.65789	0.344	0.594	1	6.676	TRUE	22
MCS_108	+EX_glyc_e( 92,c) +EX_ac_up_e(2716) -FORtppi(1000,c) -FORt2pp(1476,c) -PDH(1508,c) -EX_o2_e(1583,c) -LDH_D(1751,c) -POR5(2325,c) -ASPtpp(2706,c) -FUMt1pp(2707) -SUCCt1pp(2708)	+EX_glyc_e, +EX_glc__D_e, +EX_ac_up_e, -EX_o2_e, -aceE(c), -dauA(c), -focA(c), -focB(c), -ldhA(c), -pfo(c)	214, 215	104	6	0.127	0.484	0.222	TRUE	738	12.102	67.667	1	6	0.127	0.484	0	0.992	0.513	0.014	1	0.92073	0.65789	0.921	0.594	1	6.612	TRUE	26
MCS_109	+EX_glyc_e( 92,c) +EX_ac_up_e(2716) -FORtppi(1000,c) -FORt2pp(1476,c) -PDH(1508,c) -EX_o2_e(1583,c) -LDH_D(1751,c) -RNTR1c2(2468,c) -RNTR2c2(2469,c) -RNTR3c2(2470,c) -RNTR4c2(2471,c) -ASPtpp(2706,c) -FUMt1pp(2707) -SUCCt1pp(2708)	+EX_glyc_e, +EX_glc__D_e, +EX_ac_up_e, -EX_o2_e, -aceE(c), -dauA(c), -focA(c), -focB(c), -ldhA(c), -nrdD(c)	152, 153	105	6	0.127	0.484	0.222	TRUE	738	12.102	60.778	1	6	0.127	0.484	0	0.992	0.513	0.014	1	0.875	0.65789	0.921	0.247	1	6.219	TRUE	54
