# Supplementary material for: An extended and generalized framework for the calculation of metabolic intervention strategies based on minimal cut sets
Source: PLoS Comput Biol. 2020 Jul 27;16(7):e1008110. doi: 10.1371/journal.pcbi.1008110 (PMC7410339; doi:10.1371/journal.pcbi.1008110)
Supplement: S5 Table — (XLSX) [file pcbi.1008110.s005.xlsx]

## Sheet: P. Putida
P. Putida - Computations of different MCS scenarios
WT model:	iJN746
Source:	http://bigg.ucsd.edu/models/iJN746
Reactions	1054
Species	907
Genes	746
GPR rules	988
Scenario 1:	gene MCS computation for 2,3-BDO production from glucose with a minimum yield of 30% of the theoretical maximum
1 desired region, 1 target region	Growth at a rate of 0.05h^-1 must remain attainable despite the applied gene-Kos
Scenario 2:	gene MCS computation for 2,3-BDO production from glucose with a minimum yield of 30% of the theoretical maximum
2 desired regions, 1 target region	Growth at a rate of 0.05h^-1 must remain attainable despite the applied gene-Kos. Mutant must support ATP maintenance rates of > 18 mmol/h/gBDW
Scenario 3:	gene MCS computation for 2,3-BDO production from glucose, glycerol and/or acetate with a carbon yield of 30% of the theoretical maximum
2 desired regions, 1 target region	Growth yield of 0.05h^-1 per 10 mmol/h/gBDW glucose (or carbon-equivalent when glycerol and/or acetate are used) must be attainable despite the applied gene-Kos.
Scenario 4:	gene MCS computation for 2,3-BDO production from glucose, glycerol and/or acetate with a carbon yield of 30% of the theoretical maximum
2 desired regions, 2 target regions	Growth yield of 0.05h^-1 per 10 mmol/h/gBDW glucose (or carbon-equivalent when glycerol and/or acetate are used) must be attainable despite the applied gene-Kos. Mutant must support ATP maintenance rates of > 18 mmol/h/gBDW
Scenario	1	1	1	1	2	3	4
Compression	none	netw.	GPR	GPR+net.	GPR+net.	GPR+net.	GPR+net.
Max. #interventions	6	6	6	6	6	6	6
#Species	2463	398	1452	295	295	380	337
#Reactions	2864	701	1703	508	508	646	641
#Targetable reactions	607	242	222	170	170	233	231
#MCS found	1272	15	66	15	15	478	138
#MCS after decompression	1272	1272	1272	1272	1272	16810	4944
Runtime [min]	456.8	16.9	26.55	7.71667	9.88333	251.517	95.2
Processing time overhead [min]	7.5	5.35	5.96667	5.38333	6.1	14.85	8.68333

## Sheet: S. Cerevisiae
S. cerevisiae - Computations of different MCS scenarios
WT model:	yeastGEM
Source:	https://github.com/SysBioChalmers/yeast-GEM/releases/tag/v8.3.5
Reactions	3989
Species	2691
Genes	1147
GPR rules	3588
Scenario 1:	gene MCS computation for 2,3-BDO production from Glucose with a minimum yield of 30% of the theoretical maximum
1 desired region, 1 target region	Growth at a rate of 0.05h^-1 must remain attainable despite the applied gene-Kos
Scenario 2:	gene MCS computation for 2,3-BDO production from Glucose with a minimum yield of 30% of the theoretical maximum
2 desired regions, 1 target region	Growth at a rate of 0.05h^-1 must remain attainable despite the applied gene-Kos. Mutant must support ATP maintenance rates of > 18 mmol/h/gBDW
Scenario 3:	gene MCS computation for 2,3-BDO production from Glucose and Acetate with a carbon yield of 30% of the theoretical maximum
2 desired regions, 1 target region	Growth yield of 0.05h^-1 per 10 mmol/h/gBDW glucose (or carbon-equivalent when Acetate is used) must be attainable despite the applied gene-Kos.
Scenario 4:	gene MCS computation for 2,3-BDO production from Glucose and Acetate with a carbon yield of 30% of the theoretical maximum
2 desired regions, 2 target regions	Growth yield of 0.05h^-1 per 10 mmol/h/gBDW glucose (or carbon-equivalent when Acetate is used) must be attainable despite the applied gene-Kos. Mutant must support ATP maintenance rates of > 18 mmol/h/gBDW
Scenario	1	1	1	1	2	3	4
Compression	none	netw.	GPR	GPR+net.	GPR+net.	GPR+net.	GPR+net.
Max. #interventions	7	7	7	7	7	6	6
#Species	6450	1674	4752	1551	1551	1557	1557
#Reactions	9142	3624	6893	3356	3356	3386	3386
#Targetable reactions	982	515	399	351	351	374	374
#MCS found		170	197	147	16	47	4
#MCS after decompression		3910	3910	3910	840	484	32
Runtime [min]	> 5 days	6278.6	3920	308.183	361.183	3219.1	951.4
Processing time overhead [min]		32.1	22.3	24.4333	22.5167	16.9	21.4333
